# Supplementary material for: Large−scale SSR fingerprinting resolves taxonomic distinction between Picea purpurea and Picea asperata and reveals elevation−linked diversity in Qinghai Province, China
Source: Front Plant Sci. 2026 Jul 10;17:1882848. doi: 10.3389/fpls.2026.1882848 (PMC13396211; doi:10.3389/fpls.2026.1882848)
Supplement: Supplementary file 3 [file Table1.xls]

## Sheet: Sheet1
Supplement Table S1: Sampling information for 516 Picea accessions collected from Qinghai Province, China.
Provice	Population Group ID Code assigned to each of the 13 population groups	Sample ID	GPS coordinates	Altitude/m
Qinhai	Huzhubeichuan	BS-1	36°57'7.30" N, 102°28'44.66" E	2301
		BS-10	36°57'7.30" N, 102°28'44.66" E	2301
		BS-11	36°57'7.30" N, 102°28'44.66" E	2301
		BS-12	36°57'7.30" N, 102°28'44.66" E	2301
		BS-13	36°57'7.30" N, 102°28'44.66" E	2301
		BS-14	36°57'7.30" N, 102°28'44.66" E	2301
		BS-15	36°57'7.30" N, 102°28'44.66" E	2301
		BS-16	36°57'7.30" N, 102°28'44.66" E	2301
		BS-18	36°57'7.30" N, 102°28'44.66" E	2301
		BS-19	36°57'7.30" N, 102°28'44.66" E	2301
		BS-2	36°57'7.30" N, 102°28'44.66" E	2301
		BS-20	36°57'7.30" N, 102°28'44.66" E	2301
		BS-21	36°57'7.30" N, 102°28'44.66" E	2301
		BS-22	36°57'7.30" N, 102°28'44.66" E	2301
		BS-23	36°57'7.30" N, 102°28'44.66" E	2301
		BS-24	36°57'7.30" N, 102°28'44.66" E	2301
		BS-25	36°57'7.30" N, 102°28'44.66" E	2301
		BS-26	36°57'7.30" N, 102°28'44.66" E	2301
		BS-27	36°57'7.30" N, 102°28'44.66" E	2301
		BS-3	36°57'7.30" N, 102°28'44.66" E	2301
		BS-30	36°57'7.30" N, 102°28'44.66" E	2301
		BS-31	36°57'7.30" N, 102°28'44.66" E	2301
		BS-32	36°57'7.30" N, 102°28'44.66" E	2301
		BS-4	36°57'7.30" N, 102°28'44.66" E	2301
		BS-5	36°57'7.30" N, 102°28'44.66" E	2301
		BS-6	36°57'7.30" N, 102°28'44.66" E	2301
		BS-7	36°57'7.30" N, 102°28'44.66" E	2301
		BS-8	36°57'7.30" N, 102°28'44.66" E	2301
		BS-9	36°57'7.30" N, 102°28'44.66" E	2301
	Datongdongxia	DTDX-1	37°2'18.66" N, 101°48'23.06" E	2450
		DTDX-10	37°2'18.66" N, 101°48'23.06" E	2450
		DTDX-11	37°2'18.66" N, 101°48'23.06" E	2450
		DTDX-12	37°2'18.66" N, 101°48'23.06" E	2450
		DTDX-13	37°2'18.66" N, 101°48'23.06" E	2450
		DTDX-14	37°2'18.66" N, 101°48'23.06" E	2450
		DTDX-15	37°2'18.66" N, 101°48'23.06" E	2450
		DTDX-16	37°2'18.66" N, 101°48'23.06" E	2450
		DTDX-17	37°2'18.66" N, 101°48'23.06" E	2450
		DTDX-18	37°2'18.66" N, 101°48'23.06" E	2450
		DTDX-19	37°2'18.66" N, 101°48'23.06" E	2450
		DTDX-2	37°2'18.66" N, 101°48'23.06" E	2450
		DTDX-20	37°2'18.66" N, 101°48'23.06" E	2450
		DTDX-21	37°2'18.66" N, 101°48'23.06" E	2450
		DTDX-22	37°2'18.66" N, 101°48'23.06" E	2450
		DTDX-23	37°2'18.66" N, 101°48'23.06" E	2450
		DTDX-24	37°2'18.66" N, 101°48'23.06" E	2450
		DTDX-25	37°2'18.66" N, 101°48'23.06" E	2450
		DTDX-26	37°2'18.66" N, 101°48'23.06" E	2450
		DTDX-27	37°2'18.66" N, 101°48'23.06" E	2450
		DTDX-28	37°2'18.66" N, 101°48'23.06" E	2450
		DTDX-29	37°2'18.66" N, 101°48'23.06" E	2450
		DTDX-3	37°2'18.66" N, 101°48'23.06" E	2450
		DTDX-30	37°2'18.66" N, 101°48'23.06" E	2450
		DTDX-31	37°2'18.66" N, 101°48'23.06" E	2450
		DTDX-32	37°2'18.66" N, 101°48'23.06" E	2450
		DTDX-33	37°2'18.66" N, 101°48'23.06" E	2450
		DTDX-34	37°2'18.66" N, 101°48'23.06" E	2450
		DTDX-35	37°2'18.66" N, 101°48'23.06" E	2450
		DTDX-36	37°2'18.66" N, 101°48'23.06" E	2450
		DTDX-37	37°2'18.66" N, 101°48'23.06" E	2450
		DTDX-38	37°2'18.66" N, 101°48'23.06" E	2450
		DTDX-39	37°2'18.66" N, 101°48'23.06" E	2450
		DTDX-4	37°2'18.66" N, 101°48'23.06" E	2450
		DTDX-40	37°2'18.66" N, 101°48'23.06" E	2450
		DTDX-5	37°2'18.66" N, 101°48'23.06" E	2450
		DTDX-6	37°2'18.66" N, 101°48'23.06" E	2450
		DTDX-7	37°2'18.66" N, 101°48'23.06" E	2450
		DTDX-8	37°2'18.66" N, 101°48'23.06" E	2450
		DTDX-9	37°2'18.66" N, 101°48'23.06" E	2450
	Jiangla	JL-1	36°15'32.91" N, 101°34'13.31" E	2800
		JL-10	36°15'32.91" N, 101°34'13.31" E	2800
		JL-11	36°15'32.91" N, 101°34'13.31" E	2800
		JL-12	36°15'32.91" N, 101°34'13.31" E	2800
		JL-13	36°15'32.91" N, 101°34'13.31" E	2800
		JL-14	36°15'32.91" N, 101°34'13.31" E	2800
		JL-15	36°15'32.91" N, 101°34'13.31" E	2800
		JL-16	36°15'32.91" N, 101°34'13.31" E	2800
		JL-17	36°15'32.91" N, 101°34'13.31" E	2800
		JL-18	36°15'32.91" N, 101°34'13.31" E	2800
		JL-19	36°15'32.91" N, 101°34'13.31" E	2800
		JL-2	36°15'32.91" N, 101°34'13.31" E	2800
		JL-20	36°15'32.91" N, 101°34'13.31" E	2800
		JL-21	36°15'32.91" N, 101°34'13.31" E	2800
		JL-22	36°15'32.91" N, 101°34'13.31" E	2800
		JL-23	36°15'32.91" N, 101°34'13.31" E	2800
		JL-24	36°15'32.91" N, 101°34'13.31" E	2800
		JL-25	36°15'32.91" N, 101°34'13.31" E	2800
		JL-26	36°15'32.91" N, 101°34'13.31" E	2800
		JL-27	36°15'32.91" N, 101°34'13.31" E	2800
		JL-28	36°15'32.91" N, 101°34'13.31" E	2800
		JL-29	36°15'32.91" N, 101°34'13.31" E	2800
		JL-3	36°15'32.91" N, 101°34'13.31" E	2800
		JL-30	36°15'32.91" N, 101°34'13.31" E	2800
		JL-31	36°15'32.91" N, 101°34'13.31" E	2800
		JL-32	36°15'32.91" N, 101°34'13.31" E	2800
		JL-33	36°15'32.91" N, 101°34'13.31" E	2800
		JL-34	36°15'32.91" N, 101°34'13.31" E	2800
		JL-35	36°15'32.91" N, 101°34'13.31" E	2800
		JL-36	36°15'32.91" N, 101°34'13.31" E	2800
		JL-37	36°15'32.91" N, 101°34'13.31" E	2800
		JL-38	36°15'32.91" N, 101°34'13.31" E	2800
		JL-39	36°15'32.91" N, 101°34'13.31" E	2800
		JL-4	36°15'32.91" N, 101°34'13.31" E	2800
		JL-40	36°15'32.91" N, 101°34'13.31" E	2800
		JL-41	36°15'32.91" N, 101°34'13.31" E	2800
		JL-42	36°15'32.91" N, 101°34'13.31" E	2800
		JL-43	36°15'32.91" N, 101°34'13.31" E	2800
		JL-44	36°15'32.91" N, 101°34'13.31" E	2800
		JL-45	36°15'32.91" N, 101°34'13.31" E	2800
		JL-5	36°15'32.91" N, 101°34'13.31" E	2800
		JL-6	36°15'32.91" N, 101°34'13.31" E	2800
		JL-7	36°15'32.91" N, 101°34'13.31" E	2800
		JL-8	36°15'32.91" N, 101°34'13.31" E	2800
		JL-9	36°15'32.91" N, 101°34'13.31" E	2800
	Makehechuanxi	MKH-1	33°0'12.51" N, 100°23'48.90" E	3600
		MKH-10	33°0'12.51" N, 100°23'48.90" E	3600
		MKH-11	33°0'12.51" N, 100°23'48.90" E	3600
		MKH-12	33°0'12.51" N, 100°23'48.90" E	3600
		MKH-13	33°0'12.51" N, 100°23'48.90" E	3600
		MKH-16	33°0'12.51" N, 100°23'48.90" E	3600
		MKH-18	33°0'12.51" N, 100°23'48.90" E	3600
		MKH-20	33°0'12.51" N, 100°23'48.90" E	3600
		MKH-22	33°0'12.51" N, 100°23'48.90" E	3600
		MKH-23	33°0'12.51" N, 100°23'48.90" E	3600
		MKH-24	33°0'12.51" N, 100°23'48.90" E	3600
		MKH-25	33°0'12.51" N, 100°23'48.90" E	3600
		MKH-26	33°0'12.51" N, 100°23'48.90" E	3600
		MKH-27	33°0'12.51" N, 100°23'48.90" E	3600
		MKH-28	33°0'12.51" N, 100°23'48.90" E	3600
		MKH-29	33°0'12.51" N, 100°23'48.90" E	3600
		MKH-3	33°0'12.51" N, 100°23'48.90" E	3600
		MKH-30	33°0'12.51" N, 100°23'48.90" E	3600
		MKH-31	33°0'12.51" N, 100°23'48.90" E	3600
		MKH-32	33°0'12.51" N, 100°23'48.90" E	3600
		MKH-33	33°0'12.51" N, 100°23'48.90" E	3600
		MKH-34	33°0'12.51" N, 100°23'48.90" E	3600
		MKH-35	33°0'12.51" N, 100°23'48.90" E	3600
		MKH-36	33°0'12.51" N, 100°23'48.90" E	3600
		MKH-38	33°0'12.51" N, 100°23'48.90" E	3600
		MKH-39	33°0'12.51" N, 100°23'48.90" E	3600
		MKH-4	33°0'12.51" N, 100°23'48.90" E	3600
		MKH-40	33°0'12.51" N, 100°23'48.90" E	3600
		MKH-41	33°0'12.51" N, 100°23'48.90" E	3600
		MKH-44	33°0'12.51" N, 100°23'48.90" E	3600
		MKH-45	33°0'12.51" N, 100°23'48.90" E	3600
		MKH-46	33°0'12.51" N, 100°23'48.90" E	3600
		MKH-47	33°0'12.51" N, 100°23'48.90" E	3600
		MKH-48	33°0'12.51" N, 100°23'48.90" E	3600
		MKH-5	33°0'12.51" N, 100°23'48.90" E	3600
		MKH-50	33°0'12.51" N, 100°23'48.90" E	3600
		MKH-51	33°0'12.51" N, 100°23'48.90" E	3600
		MKH-52	33°0'12.51" N, 100°23'48.90" E	3600
		MKH-53	33°0'12.51" N, 100°23'48.90" E	3600
		MKH-54	33°0'12.51" N, 100°23'48.90" E	3600
		MKH-55	33°0'12.51" N, 100°23'48.90" E	3600
		MKH-56	33°0'12.51" N, 100°23'48.90" E	3600
		MKH-57	33°0'12.51" N, 100°23'48.90" E	3600
		MKH-58	33°0'12.51" N, 100°23'48.90" E	3600
		MKH-59	33°0'12.51" N, 100°23'48.90" E	3600
		MKH-6	33°0'12.51" N, 100°23'48.90" E	3600
		MKH-60	33°0'12.51" N, 100°23'48.90" E	3600
		MKH-7	33°0'12.51" N, 100°23'48.90" E	3600
		MKH-8	33°0'12.51" N, 100°23'48.90" E	3600
		MKH-9	33°0'12.51" N, 100°23'48.90" E	3600
	Makehe	Mkh-Q-10	33°0'12.51" N, 100°23'48.90" E	3600
		Mkh-Q-11	33°0'12.51" N, 100°23'48.90" E	3600
		Mkh-Q-18	33°0'12.51" N, 100°23'48.90" E	3600
		Mkh-Q-19	33°0'12.51" N, 100°23'48.90" E	3600
		Mkh-Q-2	33°0'12.51" N, 100°23'48.90" E	3600
		Mkh-Q-20	33°0'12.51" N, 100°23'48.90" E	3600
		Mkh-Q-21	33°0'12.51" N, 100°23'48.90" E	3600
		Mkh-Q-3	33°0'12.51" N, 100°23'48.90" E	3600
		Mkh-Q-30	33°0'12.51" N, 100°23'48.90" E	3600
		Mkh-Q-31	33°0'12.51" N, 100°23'48.90" E	3600
		Mkh-Q-32	33°0'12.51" N, 100°23'48.90" E	3600
		Mkh-Q-33	33°0'12.51" N, 100°23'48.90" E	3600
		Mkh-Q-34	33°0'12.51" N, 100°23'48.90" E	3600
		Mkh-Q-35	33°0'12.51" N, 100°23'48.90" E	3600
		Mkh-Q-36	33°0'12.51" N, 100°23'48.90" E	3600
		Mkh-Q-37	33°0'12.51" N, 100°23'48.90" E	3600
		Mkh-Q-38	33°0'12.51" N, 100°23'48.90" E	3600
		Mkh-Q-39	33°0'12.51" N, 100°23'48.90" E	3600
		Mkh-Q-4	33°0'12.51" N, 100°23'48.90" E	3600
		Mkh-Q-40	33°0'12.51" N, 100°23'48.90" E	3600
		Mkh-Q-4-1	33°0'12.51" N, 100°23'48.90" E	3600
		Mkh-Q-42	33°0'12.51" N, 100°23'48.90" E	3600
		Mkh-Q-43	33°0'12.51" N, 100°23'48.90" E	3600
		Mkh-Q-44	33°0'12.51" N, 100°23'48.90" E	3600
		Mkh-Q-45	33°0'12.51" N, 100°23'48.90" E	3600
		Mkh-Q-46	33°0'12.51" N, 100°23'48.90" E	3600
		Mkh-Q-47	33°0'12.51" N, 100°23'48.90" E	3600
		Mkh-Q-48	33°0'12.51" N, 100°23'48.90" E	3600
		Mkh-Q-49	33°0'12.51" N, 100°23'48.90" E	3600
		Mkh-Q-5	33°0'12.51" N, 100°23'48.90" E	3600
		Mkh-Q-50	33°0'12.51" N, 100°23'48.90" E	3600
		Mkh-Q-51	33°0'12.51" N, 100°23'48.90" E	3600
		Mkh-Q-6	33°0'12.51" N, 100°23'48.90" E	3600
		Mkh-Q-6-1	33°0'12.51" N, 100°23'48.90" E	3600
		Mkh-Q-7	33°0'12.51" N, 100°23'48.90" E	3600
		Mkh-Q-8	33°0'12.51" N, 100°23'48.90" E	3600
		Mkh-Q-9	33°0'12.51" N, 100°23'48.90" E	3600
	Maxiu	MX-1	35°9'32.40" N, 101°46'33.60" E	3519
		MX-10	35°9'32.40" N, 101°46'33.60" E	3519
		MX-11	35°9'32.40" N, 101°46'33.60" E	3519
		MX-12	35°9'32.40" N, 101°46'33.60" E	3519
		MX-13	35°9'32.40" N, 101°46'33.60" E	3519
		MX-14	35°9'32.40" N, 101°46'33.60" E	3519
		MX-16	35°9'32.40" N, 101°46'33.60" E	3519
		MX-17	35°9'32.40" N, 101°46'33.60" E	3519
		MX-18	35°9'32.40" N, 101°46'33.60" E	3519
		MX-19	35°9'32.40" N, 101°46'33.60" E	3519
		MX-2	35°9'32.40" N, 101°46'33.60" E	3519
		MX-20	35°9'32.40" N, 101°46'33.60" E	3519
		MX-21	35°9'32.40" N, 101°46'33.60" E	3519
		MX-22	35°9'32.40" N, 101°46'33.60" E	3519
		MX-23	35°9'32.40" N, 101°46'33.60" E	3519
		MX-24	35°9'32.40" N, 101°46'33.60" E	3519
		MX-25	35°9'32.40" N, 101°46'33.60" E	3519
		MX-26	35°9'32.40" N, 101°46'33.60" E	3519
		MX-27	35°9'32.40" N, 101°46'33.60" E	3519
		MX-29	35°9'32.40" N, 101°46'33.60" E	3519
		MX-3	35°9'32.40" N, 101°46'33.60" E	3519
		MX-33	35°9'32.40" N, 101°46'33.60" E	3519
		MX-34	35°9'32.40" N, 101°46'33.60" E	3519
		MX-36	35°9'32.40" N, 101°46'33.60" E	3519
		MX-37	35°9'32.40" N, 101°46'33.60" E	3519
		MX-38	35°9'32.40" N, 101°46'33.60" E	3519
		MX-39	35°9'32.40" N, 101°46'33.60" E	3519
		MX-4	35°9'32.40" N, 101°46'33.60" E	3519
		MX-5	35°9'32.40" N, 101°46'33.60" E	3519
		MX-6	35°9'32.40" N, 101°46'33.60" E	3519
		MX-7	35°9'32.40" N, 101°46'33.60" E	3519
		MX-8	35°9'32.40" N, 101°46'33.60" E	3519
		MX-9	35°9'32.40" N, 101°46'33.60" E	3519
	Maixiuzi	MX-Z-1	35°9'32.40" N, 101°46'33.60" E	3519
		MX-Z-10	35°9'32.40" N, 101°46'33.60" E	3519
		MX-Z-11	35°9'32.40" N, 101°46'33.60" E	3519
		MX-Z-12	35°9'32.40" N, 101°46'33.60" E	3519
		MX-Z-13	35°9'32.40" N, 101°46'33.60" E	3519
		MX-Z-14	35°9'32.40" N, 101°46'33.60" E	3519
		MX-Z-15	35°9'32.40" N, 101°46'33.60" E	3519
		MX-Z-16	35°9'32.40" N, 101°46'33.60" E	3519
		MX-Z-17	35°9'32.40" N, 101°46'33.60" E	3519
		MX-Z-18	35°9'32.40" N, 101°46'33.60" E	3519
		MX-Z-19	35°9'32.40" N, 101°46'33.60" E	3519
		MX-Z-2	35°9'32.40" N, 101°46'33.60" E	3519
		MX-Z-20	35°9'32.40" N, 101°46'33.60" E	3519
		MX-Z-21	35°9'32.40" N, 101°46'33.60" E	3519
		MX-Z-22	35°9'32.40" N, 101°46'33.60" E	3519
		MX-Z-23	35°9'32.40" N, 101°46'33.60" E	3519
		MX-Z-24	35°9'32.40" N, 101°46'33.60" E	3519
		MX-Z-25	35°9'32.40" N, 101°46'33.60" E	3519
		MX-Z-26	35°9'32.40" N, 101°46'33.60" E	3519
		MX-Z-27	35°9'32.40" N, 101°46'33.60" E	3519
		MX-Z-28	35°9'32.40" N, 101°46'33.60" E	3519
		MX-Z-29	35°9'32.40" N, 101°46'33.60" E	3519
		MX-Z-3	35°9'32.40" N, 101°46'33.60" E	3519
		MX-Z-30	35°9'32.40" N, 101°46'33.60" E	3519
		MX-Z-31	35°9'32.40" N, 101°46'33.60" E	3519
		MX-Z-32	35°9'32.40" N, 101°46'33.60" E	3519
		MX-Z-33	35°9'32.40" N, 101°46'33.60" E	3519
		MX-Z-34	35°9'32.40" N, 101°46'33.60" E	3519
		MX-Z-35	35°9'32.40" N, 101°46'33.60" E	3519
		MX-Z-5	35°9'32.40" N, 101°46'33.60" E	3519
		MX-Z-6	35°9'32.40" N, 101°46'33.60" E	3519
		MX-Z-7	35°9'32.40" N, 101°46'33.60" E	3519
		MX-Z-8	35°9'32.40" N, 101°46'33.60" E	3519
		MX-Z-9	35°9'32.40" N, 101°46'33.60" E	3519
	Nanmenxia	NMX-1	36°59'0.00" N, 101°52'30.00" E	3150
		NMX-10	36°59'0.00" N, 101°52'30.00" E	3150
		NMX-11	36°59'0.00" N, 101°52'30.00" E	3150
		NMX-13	36°59'0.00" N, 101°52'30.00" E	3150
		NMX-14	36°59'0.00" N, 101°52'30.00" E	3150
		NMX-15	36°59'0.00" N, 101°52'30.00" E	3150
		NMX-16	36°59'0.00" N, 101°52'30.00" E	3150
		NMX-17	36°59'0.00" N, 101°52'30.00" E	3150
		NMX-18	36°59'0.00" N, 101°52'30.00" E	3150
		NMX-19	36°59'0.00" N, 101°52'30.00" E	3150
		NMX-2	36°59'0.00" N, 101°52'30.00" E	3150
		NMX-20	36°59'0.00" N, 101°52'30.00" E	3150
		NMX-21	36°59'0.00" N, 101°52'30.00" E	3150
		NMX-22	36°59'0.00" N, 101°52'30.00" E	3150
		NMX-23	36°59'0.00" N, 101°52'30.00" E	3150
		NMX-24	36°59'0.00" N, 101°52'30.00" E	3150
		NMX-25	36°59'0.00" N, 101°52'30.00" E	3150
		NMX-26	36°59'0.00" N, 101°52'30.00" E	3150
		NMX-27	36°59'0.00" N, 101°52'30.00" E	3150
		NMX-28	36°59'0.00" N, 101°52'30.00" E	3150
		NMX-29	36°59'0.00" N, 101°52'30.00" E	3150
		NMX-3	36°59'0.00" N, 101°52'30.00" E	3150
		NMX-30	36°59'0.00" N, 101°52'30.00" E	3150
		NMX-31	36°59'0.00" N, 101°52'30.00" E	3150
		NMX-32	36°59'0.00" N, 101°52'30.00" E	3150
		NMX-33	36°59'0.00" N, 101°52'30.00" E	3150
		NMX-34	36°59'0.00" N, 101°52'30.00" E	3150
		NMX-35	36°59'0.00" N, 101°52'30.00" E	3150
		NMX-36	36°59'0.00" N, 101°52'30.00" E	3150
		NMX-37	36°59'0.00" N, 101°52'30.00" E	3150
		NMX-38	36°59'0.00" N, 101°52'30.00" E	3150
		NMX-39	36°59'0.00" N, 101°52'30.00" E	3150
		NMX-4	36°59'0.00" N, 101°52'30.00" E	3150
		NMX-40	36°59'0.00" N, 101°52'30.00" E	3150
		NMX-41	36°59'0.00" N, 101°52'30.00" E	3150
		NMX-42	36°59'0.00" N, 101°52'30.00" E	3150
		NMX-43	36°59'0.00" N, 101°52'30.00" E	3150
		NMX-44	36°59'0.00" N, 101°52'30.00" E	3150
		NMX-45	36°59'0.00" N, 101°52'30.00" E	3150
		NMX-46	36°59'0.00" N, 101°52'30.00" E	3150
		NMX-47	36°59'0.00" N, 101°52'30.00" E	3150
		NMX-48	36°59'0.00" N, 101°52'30.00" E	3150
		NMX-49	36°59'0.00" N, 101°52'30.00" E	3150
		NMX-5	36°59'0.00" N, 101°52'30.00" E	3150
		NMX-50	36°59'0.00" N, 101°52'30.00" E	3150
		NMX-51	36°59'0.00" N, 101°52'30.00" E	3150
		NMX-52	36°59'0.00" N, 101°52'30.00" E	3150
		NMX-53	36°59'0.00" N, 101°52'30.00" E	3150
		NMX-54	36°59'0.00" N, 101°52'30.00" E	3150
		NMX-6	36°59'0.00" N, 101°52'30.00" E	3150
		NMX-7	36°59'0.00" N, 101°52'30.00" E	3150
		NMX-8	36°59'0.00" N, 101°52'30.00" E	3150
		NMX-9	36°59'0.00" N, 101°52'30.00" E	3150
	Qilian	QL-1	38°10'28.00" N, 100°15'07.00" E	3000
		QL-10	38°10'28.00" N, 100°15'07.00" E	3000
		QL-11	38°10'28.00" N, 100°15'07.00" E	3000
		QL-12	38°10'28.00" N, 100°15'07.00" E	3000
		QL-13	38°10'28.00" N, 100°15'07.00" E	3000
		QL-14	38°10'28.00" N, 100°15'07.00" E	3000
		QL-15	38°10'28.00" N, 100°15'07.00" E	3000
		QL-16	38°10'28.00" N, 100°15'07.00" E	3000
		QL-17	38°10'28.00" N, 100°15'07.00" E	3000
		QL-18	38°10'28.00" N, 100°15'07.00" E	3000
		QL-19	38°10'28.00" N, 100°15'07.00" E	3000
		QL-2	38°10'28.00" N, 100°15'07.00" E	3000
		QL-20	38°10'28.00" N, 100°15'07.00" E	3000
		QL-21	38°10'28.00" N, 100°15'07.00" E	3000
		QL-22	38°10'28.00" N, 100°15'07.00" E	3000
		QL-23	38°10'28.00" N, 100°15'07.00" E	3000
		QL-24	38°10'28.00" N, 100°15'07.00" E	3000
		QL-25	38°10'28.00" N, 100°15'07.00" E	3000
		QL-26	38°10'28.00" N, 100°15'07.00" E	3000
		QL-27	38°10'28.00" N, 100°15'07.00" E	3000
		QL-28	38°10'28.00" N, 100°15'07.00" E	3000
		QL-29	38°10'28.00" N, 100°15'07.00" E	3000
		QL-3	38°10'28.00" N, 100°15'07.00" E	3000
		QL-30	38°10'28.00" N, 100°15'07.00" E	3000
		QL-31	38°10'28.00" N, 100°15'07.00" E	3000
		QL-32	38°10'28.00" N, 100°15'07.00" E	3000
		QL-33	38°10'28.00" N, 100°15'07.00" E	3000
		QL-34	38°10'28.00" N, 100°15'07.00" E	3000
		QL-35	38°10'28.00" N, 100°15'07.00" E	3000
		QL-36	38°10'28.00" N, 100°15'07.00" E	3000
		QL-37	38°10'28.00" N, 100°15'07.00" E	3000
		QL-38	38°10'28.00" N, 100°15'07.00" E	3000
		QL-39	38°10'28.00" N, 100°15'07.00" E	3000
		QL-4	38°10'28.00" N, 100°15'07.00" E	3000
		QL-40	38°10'28.00" N, 100°15'07.00" E	3000
		QL-41	38°10'28.00" N, 100°15'07.00" E	3000
		QL-42	38°10'28.00" N, 100°15'07.00" E	3000
		QL-43	38°10'28.00" N, 100°15'07.00" E	3000
		QL-44	38°10'28.00" N, 100°15'07.00" E	3000
		QL-45	38°10'28.00" N, 100°15'07.00" E	3000
		QL-46	38°10'28.00" N, 100°15'07.00" E	3000
		QL-47	38°10'28.00" N, 100°15'07.00" E	3000
		QL-48	38°10'28.00" N, 100°15'07.00" E	3000
		QL-49	38°10'28.00" N, 100°15'07.00" E	3000
		QL-5	38°10'28.00" N, 100°15'07.00" E	3000
		QL-50	38°10'28.00" N, 100°15'07.00" E	3000
		QL-51	38°10'28.00" N, 100°15'07.00" E	3000
		QL-52	38°10'28.00" N, 100°15'07.00" E	3000
		QL-53	38°10'28.00" N, 100°15'07.00" E	3000
		QL-54	38°10'28.00" N, 100°15'07.00" E	3000
		QL-55	38°10'28.00" N, 100°15'07.00" E	3000
		QL-56	38°10'28.00" N, 100°15'07.00" E	3000
		QL-57	38°10'28.00" N, 100°15'07.00" E	3000
		QL-58	38°10'28.00" N, 100°15'07.00" E	3000
		QL-59	38°10'28.00" N, 100°15'07.00" E	3000
		QL-6	38°10'28.00" N, 100°15'07.00" E	3000
		QL-60	38°10'28.00" N, 100°15'07.00" E	3000
		QL-7	38°10'28.00" N, 100°15'07.00" E	3000
		QL-8	38°10'28.00" N, 100°15'07.00" E	3000
		QL-9	38°10'28.00" N, 100°15'07.00" E	3000
	Xiabeishan	XBS-1	36°30'0.00" N, 102°30'0.00" E	2120
		XBS-10	36°30'0.00" N, 102°30'0.00" E	2120
		XBS-11	36°30'0.00" N, 102°30'0.00" E	2120
		XBS-12	36°30'0.00" N, 102°30'0.00" E	2120
		XBS-13	36°30'0.00" N, 102°30'0.00" E	2120
		XBS-14	36°30'0.00" N, 102°30'0.00" E	2120
		XBS-15	36°30'0.00" N, 102°30'0.00" E	2120
		XBS-16	36°30'0.00" N, 102°30'0.00" E	2120
		XBS-17	36°30'0.00" N, 102°30'0.00" E	2120
		XBS-18	36°30'0.00" N, 102°30'0.00" E	2120
		XBS-19	36°30'0.00" N, 102°30'0.00" E	2120
		XBS-2	36°30'0.00" N, 102°30'0.00" E	2120
		XBS-20	36°30'0.00" N, 102°30'0.00" E	2120
		XBS-21	36°30'0.00" N, 102°30'0.00" E	2120
		XBS-22	36°30'0.00" N, 102°30'0.00" E	2120
		XBS-23	36°30'0.00" N, 102°30'0.00" E	2120
		XBS-24	36°30'0.00" N, 102°30'0.00" E	2120
		XBS-25	36°30'0.00" N, 102°30'0.00" E	2120
		XBS-26	36°30'0.00" N, 102°30'0.00" E	2120
		XBS-27	36°30'0.00" N, 102°30'0.00" E	2120
		XBS-28	36°30'0.00" N, 102°30'0.00" E	2120
		XBS-29	36°30'0.00" N, 102°30'0.00" E	2120
		XBS-3	36°30'0.00" N, 102°30'0.00" E	2120
		XBS-30	36°30'0.00" N, 102°30'0.00" E	2120
		XBS-31	36°30'0.00" N, 102°30'0.00" E	2120
		XBS-32	36°30'0.00" N, 102°30'0.00" E	2120
		XBS-33	36°30'0.00" N, 102°30'0.00" E	2120
		XBS-34	36°30'0.00" N, 102°30'0.00" E	2120
		XBS-35	36°30'0.00" N, 102°30'0.00" E	2120
		XBS-36	36°30'0.00" N, 102°30'0.00" E	2120
		XBS-37	36°30'0.00" N, 102°30'0.00" E	2120
		XBS-38	36°30'0.00" N, 102°30'0.00" E	2120
		XBS-39	36°30'0.00" N, 102°30'0.00" E	2120
		XBS-4	36°30'0.00" N, 102°30'0.00" E	2120
		XBS-5	36°30'0.00" N, 102°30'0.00" E	2120
		XBS-6	36°30'0.00" N, 102°30'0.00" E	2120
		XBS-7	36°30'0.00" N, 102°30'0.00" E	2120
		XBS-8	36°30'0.00" N, 102°30'0.00" E	2120
		XBS-9	36°30'0.00" N, 102°30'0.00" E	2120
	Xianmi	XM-1	37°05′00.00″ N, 102°10′00.00″ E	2388
		XM-10	37°05′00.00″ N, 102°10′00.00″ E	2388
		XM-12	37°05′00.00″ N, 102°10′00.00″ E	2388
		XM-13	37°05′00.00″ N, 102°10′00.00″ E	2388
		XM-14	37°05′00.00″ N, 102°10′00.00″ E	2388
		XM-16	37°05′00.00″ N, 102°10′00.00″ E	2388
		XM-17	37°05′00.00″ N, 102°10′00.00″ E	2388
		XM-18	37°05′00.00″ N, 102°10′00.00″ E	2388
		XM-19	37°05′00.00″ N, 102°10′00.00″ E	2388
		XM-2	37°05′00.00″ N, 102°10′00.00″ E	2388
		XM-21	37°05′00.00″ N, 102°10′00.00″ E	2388
		XM-22	37°05′00.00″ N, 102°10′00.00″ E	2388
		XM-23	37°05′00.00″ N, 102°10′00.00″ E	2388
		XM-24	37°05′00.00″ N, 102°10′00.00″ E	2388
		XM-25	37°05′00.00″ N, 102°10′00.00″ E	2388
		XM-26	37°05′00.00″ N, 102°10′00.00″ E	2388
		XM-27	37°05′00.00″ N, 102°10′00.00″ E	2388
		XM-28	37°05′00.00″ N, 102°10′00.00″ E	2388
		XM-29	37°05′00.00″ N, 102°10′00.00″ E	2388
		XM-3	37°05′00.00″ N, 102°10′00.00″ E	2388
		XM-30	37°05′00.00″ N, 102°10′00.00″ E	2388
		XM-31	37°05′00.00″ N, 102°10′00.00″ E	2388
		XM-32	37°05′00.00″ N, 102°10′00.00″ E	2388
		XM-33	37°05′00.00″ N, 102°10′00.00″ E	2388
		XM-34	37°05′00.00″ N, 102°10′00.00″ E	2388
		XM-35	37°05′00.00″ N, 102°10′00.00″ E	2388
		XM-36	37°05′00.00″ N, 102°10′00.00″ E	2388
		XM-37	37°05′00.00″ N, 102°10′00.00″ E	2388
		XM-5	37°05′00.00″ N, 102°10′00.00″ E	2388
		XM-7	37°05′00.00″ N, 102°10′00.00″ E	2388
		XM-8	37°05′00.00″ N, 102°10′00.00″ E	2388
		XM-9	37°05′00.00″ N, 102°10′00.00″ E	2388
	Xiaqun	XQ-1	36°29′35″ N, 102°02′22″ E	2650
		XQ-10	36°29′35″ N, 102°02′22″ E	2650
		XQ-11	36°29′35″ N, 102°02′22″ E	2650
		XQ-12	36°29′35″ N, 102°02′22″ E	2650
		XQ-13	36°29′35″ N, 102°02′22″ E	2650
		XQ-14	36°29′35″ N, 102°02′22″ E	2650
		XQ-15	36°29′35″ N, 102°02′22″ E	2650
		XQ-16	36°29′35″ N, 102°02′22″ E	2650
		XQ-17	36°29′35″ N, 102°02′22″ E	2650
		XQ-18	36°29′35″ N, 102°02′22″ E	2650
		XQ-19	36°29′35″ N, 102°02′22″ E	2650
		XQ-2	36°29′35″ N, 102°02′22″ E	2650
		XQ-20	36°29′35″ N, 102°02′22″ E	2650
		XQ-21	36°29′35″ N, 102°02′22″ E	2650
		XQ-22	36°29′35″ N, 102°02′22″ E	2650
		XQ-3	36°29′35″ N, 102°02′22″ E	2650
		XQ-4	36°29′35″ N, 102°02′22″ E	2650
		XQ-5	36°29′35″ N, 102°02′22″ E	2650
		XQ-6	36°29′35″ N, 102°02′22″ E	2650
		XQ-7	36°29′35″ N, 102°02′22″ E	2650
		XQ-8	36°29′35″ N, 102°02′22″ E	2650
		XQ-9	36°29′35″ N, 102°02′22″ E	2650
	Xiongxian	XX-1	36°0'0.00" N, 101°54'0.00" E	2500
		XX-11	36°0'0.00" N, 101°54'0.00" E	2500
		XX-12	36°0'0.00" N, 101°54'0.00" E	2500
		XX-13	36°0'0.00" N, 101°54'0.00" E	2500
		XX-14	36°0'0.00" N, 101°54'0.00" E	2500
		XX-15	36°0'0.00" N, 101°54'0.00" E	2500
		XX-16	36°0'0.00" N, 101°54'0.00" E	2500
		XX-18	36°0'0.00" N, 101°54'0.00" E	2500
		XX-19	36°0'0.00" N, 101°54'0.00" E	2500
		XX-2	36°0'0.00" N, 101°54'0.00" E	2500
		XX-20	36°0'0.00" N, 101°54'0.00" E	2500
		XX-22	36°0'0.00" N, 101°54'0.00" E	2500
		XX-24	36°0'0.00" N, 101°54'0.00" E	2500
		XX-25	36°0'0.00" N, 101°54'0.00" E	2500
		XX-26	36°0'0.00" N, 101°54'0.00" E	2500
		XX-27	36°0'0.00" N, 101°54'0.00" E	2500
		XX-28	36°0'0.00" N, 101°54'0.00" E	2500
		XX-30	36°0'0.00" N, 101°54'0.00" E	2500
		XX-31	36°0'0.00" N, 101°54'0.00" E	2500
		XX-32	36°0'0.00" N, 101°54'0.00" E	2500
		XX-33	36°0'0.00" N, 101°54'0.00" E	2500
		XX-34	36°0'0.00" N, 101°54'0.00" E	2500
		XX-35	36°0'0.00" N, 101°54'0.00" E	2500
		XX-38	36°0'0.00" N, 101°54'0.00" E	2500
		XX-39	36°0'0.00" N, 101°54'0.00" E	2500
		XX-4	36°0'0.00" N, 101°54'0.00" E	2500
		XX-40	36°0'0.00" N, 101°54'0.00" E	2500
		XX-41	36°0'0.00" N, 101°54'0.00" E	2500
		XX-42	36°0'0.00" N, 101°54'0.00" E	2500
		XX-43	36°0'0.00" N, 101°54'0.00" E	2500
		XX-44	36°0'0.00" N, 101°54'0.00" E	2500
		XX-45	36°0'0.00" N, 101°54'0.00" E	2500
		XX-46	36°0'0.00" N, 101°54'0.00" E	2500
		XX-47	36°0'0.00" N, 101°54'0.00" E	2500
		XX-48	36°0'0.00" N, 101°54'0.00" E	2500
		XX-49	36°0'0.00" N, 101°54'0.00" E	2500
		XX-5	36°0'0.00" N, 101°54'0.00" E	2500
		XX-50	36°0'0.00" N, 101°54'0.00" E	2500
		XX-51	36°0'0.00" N, 101°54'0.00" E	2500
		XX-52	36°0'0.00" N, 101°54'0.00" E	2500
		XX-8	36°0'0.00" N, 101°54'0.00" E	2500
		XX-9	36°0'0.00" N, 101°54'0.00" E	2500
