# Supplementary material for: Large−scale SSR fingerprinting resolves taxonomic distinction between Picea purpurea and Picea asperata and reveals elevation−linked diversity in Qinghai Province, China
Source: Front Plant Sci. 2026 Jul 10;17:1882848. doi: 10.3389/fpls.2026.1882848 (PMC13396211; doi:10.3389/fpls.2026.1882848)
Supplement: Supplementary file 4 [file Table2.xls]

## Sheet: Sheet1
Supplement Table S2: Primers used in this study
Primer ID	Locus	Repeat Motif	Forward Primer (5′→3′)	Reverse Primer (5′→3′)	Fluorescent Label	Annealing Temp (°C)	Amplicon Size (bp)	Source
MP733	YSSSR032	(AG)₈	GGGTGACAAACTGGACGGAT	TTGGCGAGTTACTGGCAGTT	HEX	55	198	Transcriptome
MP733	YSSSR063	(AAG)₆	GCATGGGACTTCTGGGATCC	TCATCAGTTTCACGTCCCGG	ROX	56	185	Transcriptome
MP734	YSSSR074	(AC)₇	GATAGGTGGAAGACGAGGCG	AACATCAAGAGGCATGGGCA	HEX	55	203	Transcriptome
MP734	YSSSR077	(ATG)₅	GGCAATCAATTACTAGCTCCACA	AGGACTTCACTGCCTGCAAT	TAMRA	54	212	Transcriptome
MP734	YSSSR092	(AG)₉	CTTTGGCTTCATCGCAGGTG	ACCTTCGTGTGCCGATCTTT	ROX	56	176	Transcriptome
MP735	YSSSR096	(AC)₈	AAAGTGCTTGCTCCGAATGC	GCCGGAGAACTTGAAGGTGA	FAM	55	194	Transcriptome
MP735	YSSSR099	(AAG)₇	CGGACGCCATGTACAGATCA	CCTAAGCCCAGACCAGGTTG	HEX	56	208	Transcriptome
MP735	YSSSR111	(AT)₇	GGACAGGGAAGAGTGGTGTC	GTCTCTCCGAGGTGCTCTTG	TAMRA	54	165	Transcriptome
MP735	YSSSR118	(AG)₈	GTTTACAGCAGCAGCACCAC	TGCTGTAACTGCTGTGGAGG	ROX	55	189	Transcriptome
MP736	YSSSR130	(AC)₇	GTCTCCGTCTGCATCCTCTG	TTCCAGACCTTGTCGTGGTG	FAM	56	201	Transcriptome
MP736	YSSSR142	(AAG)₆	GGCGGACAAAGGGCTTCTAA	CCCCTCCTCTTCATTGCCAT	HEX	55	177	Transcriptome
MP736	YSSSR171	(AG)₈	TGGTTCGGTTGTTTGTATTGCT	GGGAACTGCTGCCAAACAAA	ROX	54	193	Transcriptome
SA8397 / SA8398	YSSSR002	(AC)₇	GCAGCCACAGATCTTGAGGT	GAACGGTGTGCAGGAGAAGA	FAM	55	210	Transcriptome
SA8401 / SA8402	YSSSR051	(AG)₈	TGGTGTTCGAATCCCATGCA	AATCTCCGAATCGTCCGCTC	TAMRA	56	196	Transcriptome
SA8405 / SA8406	YSSSR072	(AC)₇	CAGCAGCAGCACCAACAATT	CCTTGGAGGCCATTCCCAAT	FAM	55	188	Transcriptome
