# Supplementary material for: Large−scale SSR fingerprinting resolves taxonomic distinction between Picea purpurea and Picea asperata and reveals elevation−linked diversity in Qinghai Province, China
Source: Front Plant Sci. 2026 Jul 10;17:1882848. doi: 10.3389/fpls.2026.1882848 (PMC13396211; doi:10.3389/fpls.2026.1882848)
Supplement: Supplementary file 5 [file Table3.xls]

## Sheet: Sheet1
Supplement Table S4: DNA fingerprints of all germplasms in this study.
	YSSSR032	YSSSR063	YSSSR074	YSSSR077	YSSSR092	YSSSR096	YSSSR099	YSSSR111	YSSSR118	YSSSR130	YSSSR142	YSSSR171	YSSSR002	YSSSR051	YSSSR072	all	decimal code
BS-1	000110	00000100	001000	00100	00100	0001100000	01	0100	00010000	010	00001100	01	0100	10010	001000	0001100000010000100000100001000001100000010100000100000100000110001010010010001000	4.54565262363093e+23
BS-10	000100	00000100	001000	00101	00100	0000010000	11	0001	00010000	010	00000100	11	1100	00011	001000	0001000000010000100000101001000000010000110001000100000100000010011110000011001000	3.03449678676601e+23
BS-11	000100	00000100	001100	00100	01100	0000100000	11	0100	00010000	011	00000100	01	0100	00010	001000	0001000000010000110000100011000000100000110100000100000110000010001010000010001000	3.03468017404859e+23
BS-12	000110	00001100	001000	00101	00100	1000100000	01	0100	00000000	011	00000100	11	0100	00011	001000	0001100000110000100000101001001000100000010100000000000110000010011010000011001000	4.56926591690036e+23
BS-13	000100	00000100	001000	00100	01100	0001100000	11	0100	00010000	010	00000100	10	1100	00011	001000	0001000000010000100000100011000001100000110100000100000100000010010110000011001000	3.0344957094226e+23
BS-14	000100	00000100	001000	00100	00101	0001100000	01	0101	00010100	011	00000100	01	0100	00010	001000	0001000000010000100000100001010001100000010101000101000110000010001010000010001000	3.03449539414934e+23
BS-15	000100	00001100	001100	00100	00100	0000100000	10	0100	00010000	001	00001100	01	1100	00010	001000	0001000000110000110000100001000000100000100100000100000010000110001110000010001000	3.05829164616397e+23
BS-16	000110	00000100	001000	00100	01100	0000100000	11	0100	00010000	010	00000100	01	0100	00000	001000	0001100000010000100000100011000000100000110100000100000100000010001010000000001000	4.54565298112614e+23
BS-18	000100	00001100	001100	10001	01100	0000100000	11	0101	00011000	011	00001100	01	1100	00010	001000	0001000000110000110010001011000000100000110101000110000110000110001110000010001000	3.0583107414381e+23
BS-19	000100	00000100	001000	00100	00101	0000100000	11	0100	00010000	010	00000100	01	1100	00011	001000	0001000000010000100000100001010000100000110100000100000100000010001110000011001000	3.03449539135588e+23
BS-2	000010	00000100	001000	00100	00100	0000100000	01	0101	00010000	011	00001000	01	0100	00011	001000	0000100000010000100000100001000000100000010101000100000110000100001010000011001000	1.52333807178029e+23
BS-20	000110	00001100	001000	00100	00100	0000100000	01	0100	00010000	011	00001100	11	1100	00010	001000	0001100000110000100000100001000000100000010100000100000110000110011110000010001000	4.56926445323053e+23
BS-21	000100	00000100	001000	00100	01000	0001100000	11	0101	00010000	010	00011000	01	0100	00010	001000	0001000000010000100000100010000001100000110101000100000100001100001010000010001000	3.0344955292793e+23
BS-22	000110	00001100	001000	00100	00100	0000100000	11	0101	00010000	010	00000100	10	0100	00010	001000	0001100000110000100000100001000000100000110101000100000100000010010010000010001000	4.5692644532532e+23
BS-23	000110	00000100	001000	00100	01100	0001000000	10	0101	00010000	010	00001100	01	1100	00011	001000	0001100000010000100000100011000001000000100101000100000100000110001110000011001000	4.54565298252321e+23
BS-24	000110	00000100	001000	00100	01100	0000100000	11	0100	00010000	010	00001000	11	0100	00010	001000	0001100000010000100000100011000000100000110100000100000100000100011010000010001000	4.54565298112614e+23
BS-25	000100	00001100	001000	00100	00100	0000110000	11	0100	00010000	010	00001100	11	0100	00010	001000	0001000000110000100000100001000000110000110100000100000100000110011010000010001000	3.05810717943792e+23
BS-26	000100	00000100	001000	00100	01000	0000100000	11	0101	00010000	010	00000100	01	1100	00010	001000	0001000000010000100000100010000000100000110101000100000100000010001110000010001000	3.03449552646455e+23
BS-27	000010	00000100	001000	10100	01010	0001100000	11	0100	00011000	010	00010100	01	1100	00010	001000	0000100000010000100010100010100001100000110100000110000100001010001110000010001000	1.52336140326244e+23
BS-3	000100	00001100	001000	00101	00110	0000010000	01	0100	01010000	010	00000100	11	1100	00000	101000	0001000000110000100000101001100000010000010100010100000100000010011110000000101000	3.0581087092326e+23
BS-30	000110	00001100	001000	10100	01100	0000100000	11	0101	00010000	010	00000100	10	1100	00001	001000	0001100000110000100010100011000000100000110101000100000100000010010110000001001000	4.56928787197127e+23
BS-31	000010	00000100	001000	00100	01100	0000100000	01	0110	00010000	011	00000100	01	1100	00011	001000	0000100000010000100000100011000000100000010110000100000110000010001110000011001000	1.52333843206895e+23
BS-32	000100	00000100	001100	00100	00101	0000100000	01	0100	00010000	010	00010100	11	1100	00000	101000	0001000000010000110000100001010000100000010100000100000100001010011110000000101000	3.03467985877463e+23
BS-4	000100	00000100	001100	00100	00100	0000100000	11	0100	00010000	010	00001000	01	0100	00010	001000	0001000000010000110000100001000000100000110100000100000100000100001010000010001000	3.03467981376062e+23
BS-5	000110	00001100	001000	00100	01000	0000100000	11	0101	00010000	011	00000100	01	1100	00011	001000	0001100000110000100000100010000000100000110101000100000110000010001110000011001000	4.56926463339719e+23
BS-6	000100	00001000	001100	00100	01000	0000100000	01	0101	00011000	010	00000100	01	0100	00011	001000	0001000000100000110000100010000000100000010101000110000100000010001010000011001000	3.0464859100905e+23
BS-7	000100	00000100	001000	00100	00100	0000100000	01	0110	01001000	010	00001100	01	1100	00011	001000	0001000000010000100000100001000000100000010110010010000100000110001110000011001000	3.03449534629942e+23
BS-8	000100	00000100	001000	00100	00100	0000110000	11	0100	00010000	010	00000100	01	1100	00010	001000	0001000000010000100000100001000000110000110100000100000100000010001110000010001000	3.03449534702357e+23
BS-9	000110	00000100	001000	00100	00100	0000100000	01	0100	00010000	010	00001000	11	1100	00010	101000	0001100000010000100000100001000000100000010100000100000100000100011110000010101000	4.54565262081618e+23
DTDX-1	000100	00000100	000100	11000	01000	0000100000	10	0101	00010000	010	00000100	10	1100	00011	001000	0001000000010000010011000010000000100000100101000100000100000010010110000011001000	3.03433988205044e+23
DTDX-10	000100	00000100	001000	00101	01000	0000100000	11	0101	00010000	010	00100100	01	0100	00010	001000	0001000000010000100000101010000000100000110101000100000100010010001010000010001000	3.03449696761644e+23
DTDX-11	000100	00000100	001000	00100	00100	0000100000	11	0100	00010000	010	00000100	01	1100	00011	001000	0001000000010000100000100001000000100000110100000100000100000010001110000011001000	3.03449534631988e+23
DTDX-12	000100	00000100	001000	00100	00110	0000100000	01	0101	01010000	010	00001100	01	0100	01001	001000	0001000000010000100000100001100000100000010101010100000100000110001010001001001000	3.03449543637074e+23
DTDX-13	000100	10000100	000100	10000	01100	0000100000	01	0100	00010000	010	00000100	10	1100	00010	001000	0001001000010000010010000011000000100000010100000100000100000010010110000010001000	3.41211785159727e+23
DTDX-14	000100	00000100	000100	00100	00010	0000100000	10	0101	00010000	010	00000100	10	1100	00010	001000	0001000000010000010000100000100000100000100101000100000100000010010110000010001000	3.03431078879684e+23
DTDX-15	000100	00000100	001100	10100	01100	0000100000	01	0101	00010000	010	00000100	10	1100	10010	001000	0001000000010000110010100011000000100000010101000100000100000010010110010010001000	3.03470323245738e+23
DTDX-16	000100	00000100	001100	00100	10010	0000100000	01	0100	00000100	010	00001100	11	1100	00011	101000	0001000000010000110000100100100000100000010100000001000100000110011110000011101000	3.03468044424254e+23
DTDX-17	000100	00000100	001000	10000	01100	0000100000	01	0101	00010000	010	00001100	10	1100	00010	001000	0001000000010000100010000011000000100000010101000100000100000110010110000010001000	3.03451300040912e+23
DTDX-18	000100	00000100	001000	01100	00110	0001100000	01	0101	00010000	010	00000100	10	0100	00011	001000	0001000000010000100001100001100001100000010101000100000100000010010010000011001000	3.03450696840037e+23
DTDX-19	000100	00000100	001000	00100	00100	0000100000	01	0101	00010000	011	00001100	11	0100	00011	001000	0001000000010000100000100001000000100000010101000100000110000110011010000011001000	3.03449534629858e+23
DTDX-2	000100	00000100	001000	10000	01100	0000100000	11	0101	00010000	010	00000100	10	1100	00011	001000	0001000000010000100010000011000000100000110101000100000100000010010110000011001000	3.03451300043111e+23
DTDX-20	000100	00000100	001000	00100	00100	0001100000	11	0100	00010100	010	00001000	01	1100	00000	001000	0001000000010000100000100001000001100000110100000101000100000100001110000000001000	3.03449534913464e+23
DTDX-21	000110	00000100	001000	00100	01010	0000100000	11	0100	00011000	010	00001100	01	0100	00010	001000	0001100000010000100000100010100000100000110100000110000100000110001010000010001000	4.54565289105417e+23
DTDX-22	000100	00000100	001000	00100	00100	0000100000	11	0101	00010000	010	00010100	01	0100	00010	001000	0001000000010000100000100001000000100000110101000100000100001010001010000010001000	3.03449534632057e+23
DTDX-23	000100	00000100	001000	00100	01001	0000100000	01	0100	00010000	011	00001100	11	1100	00010	001000	0001000000010000100000100010010000100000010100000100000110000110011110000010001000	3.03449557147787e+23
DTDX-24	000110	00000100	001000	00100	01100	0000110000	11	0101	00010000	010	00001000	01	1100	00010	001000	0001100000010000100000100011000000110000110101000100000100000100001110000010001000	4.54565298183051e+23
DTDX-25	000110	00000100	001100	00101	01100	0000100000	11	0101	00010000	010	00000100	10	1100	00010	001000	0001100000010000110000101011000000100000110101000100000100000010010110000010001000	4.54583888971944e+23
DTDX-26	000100	00000100	001100	10100	01100	0010000000	01	0100	00010000	010	00010100	10	1100	00010	001000	0001000000010000110010100011000010000000010100000100000100001010010110000010001000	3.03470323667882e+23
DTDX-27	000100	00000100	000100	10000	01000	0000100000	11	0001	00010000	010	00001000	10	1100	00010	001000	0001000000010000010010000010000000100000110001000100000100000100010110000010001000	3.03432835284364e+23
DTDX-28	000100	00000100	001100	10000	00100	0000100000	11	0101	00010000	011	00001100	10	1100	00010	001000	0001000000010000110010000001000000100000110101000100000110000110010110000010001000	3.03469710758388e+23
DTDX-29	000100	00000100	001000	10000	01000	0000000000	00	0000	00000000	010	00001100	10	1100	00010	001000	0001000000010000100010000010000000000000000000000000000100000110010110000010001000	3.03451281884328e+23
DTDX-3	000010	00000100	001000	00100	00110	0000100000	01	0001	00010000	011	00001100	01	1100	00010	001000	0000100000010000100000100001100000100000010001000100000110000110001110000010001000	1.52333816184954e+23
DTDX-30	000100	00001100	001100	00100	01100	0001000000	01	0101	00010000	011	00000100	11	0100	00010	101000	0001000000110000110000100011000001000000010101000100000110000010011010000010101000	3.05829200784901e+23
DTDX-31	000100	00000100	001100	00100	01010	0000100000	11	0100	00010000	010	00001100	01	0100	00010	001000	0001000000010000110000100010100000100000110100000100000100000110001010000010001000	3.0346800839766e+23
DTDX-32	000100	00000100	000100	10000	01000	0000100000	01	0101	00010000	010	00001100	10	1100	00000	001000	0001000000010000010010000010000000100000010101000100000100000110010110000000001000	3.0343283528244e+23
DTDX-33	000110	00000100	001000	00100	00100	0000100000	10	0100	00010000	010	00000100	01	0100	00011	001000	0001100000010000100000100001000000100000100100000100000100000010001010000011001000	4.54565262082717e+23
DTDX-34	000100	00000100	001000	11000	01000	0000100000	01	0100	00010000	010	00001100	10	1100	00000	001000	0001000000010000100011000010000000100000010100000100000100000110010110000000001000	3.03452434947949e+23
DTDX-35	000100	00001100	001100	00100	00110	0000110000	11	0100	00000100	011	00001100	11	1100	00011	001000	0001000000110000110000100001100000110000110100000001000110000110011110000011001000	3.05829173695062e+23
DTDX-36	000110	00000100	001000	00100	00110	0001100000	01	0100	00010100	010	00001100	11	0100	00000	001000	0001100000010000100000100001100001100000010100000101000100000110011010000000001000	4.54565271370293e+23
DTDX-37	000100	00000100	001000	00100	00100	0000100000	01	0101	00010000	011	00000100	01	1100	00011	001000	0001000000010000100000100001000000100000010101000100000110000010001110000011001000	3.03449534629858e+23
DTDX-38	000100	00000100	001000	00100	01000	0000110000	10	0100	00010000	010	00000100	10	1100	01010	001000	0001000000010000100000100010000000110000100100000100000100000010010110001010001000	3.03449552715656e+23
DTDX-39	000110	00000100	001000	11000	00100	0000100000	11	0100	00010000	010	00000101	01	1100	00001	001000	0001100000010000100011000001000000100000110100000100000100000010101110000001001000	4.54568144387578e+23
DTDX-4	000100	00000100	001000	10100	01100	0000100000	01	0001	00010000	010	00001000	10	1100	00010	001000	0001000000010000100010100011000000100000010001000100000100000100010110000010001000	3.03451876501389e+23
DTDX-40	000100	00000100	001000	00100	00110	0000110000	10	0100	00010000	010	00000100	11	0100	00010	001000	0001000000010000100000100001100000110000100100000100000100000010011010000010001000	3.03449543708457e+23
DTDX-5	000100	00000100	001000	10000	01100	0010100000	01	0100	00010000	010	00000100	10	1100	00010	001000	0001000000010000100010000011000010100000010100000100000100000010010110000010001000	3.03451300603793e+23
DTDX-6	000100	00000000	001100	11000	01100	0000100000	01	0101	00010000	010	00000100	10	1100	10010	001000	0001000000000000110011000011000000100000010101000100000100000010010110010010001000	3.02290308085773e+23
DTDX-7	000100	00000100	001000	00100	00110	0000100000	01	0100	00010000	011	00000100	11	0100	00010	001000	0001000000010000100000100001100000100000010100000100000110000010011010000010001000	3.03449543636988e+23
DTDX-8	000110	00000100	001000	00100	01010	0000100000	01	0101	00010000	010	00000100	10	1100	00011	101000	0001100000010000100000100010100000100000010101000100000100000010010110000011101000	4.54565289103284e+23
DTDX-9	000110	00000100	001100	00100	00100	0000110000	11	0001	00011000	011	00001100	11	1100	00010	101000	0001100000010000110000100001000000110000110001000110000110000110011110000010101000	4.54583708898055e+23
JL-1	000100	00000100	000100	00100	00100	0000100000	10	0100	00010000	010	00000101	11	0100	00011	001000	0001000000010000010000100001000000100000100100000100000100000010111010000011001000	3.03431087886815e+23
JL-10	000100	00000100	001000	00100	01000	0000100000	01	0001	01010000	010	00001000	01	0100	00011	001000	0001000000010000100000100010000000100000010001010100000100000100001010000011001000	3.03449552643999e+23
JL-11	000100	00000100	001000	00101	00110	0000100000	11	0011	00010000	010	00001100	11	1100	00001	001000	0001000000010000100000101001100000100000110011000100000100000110011110000001001000	3.03449687754307e+23
JL-12	000100	00000100	001000	01100	01100	0000100000	01	0101	00010000	010	00000100	11	1100	00010	001000	0001000000010000100001100011000000100000010101000100000100000010011110000010001000	3.0345072358016e+23
JL-13	000110	00000100	001000	10100	01010	0000110000	11	0100	00010000	010	00000101	01	1100	00001	001000	0001100000010000100010100010100000110000110100000100000100000010101110000001001000	4.54567595018793e+23
JL-14	000010	00001100	001000	00100	01100	1000100000	11	0101	00010000	011	00000100	01	1100	00010	001000	0000100000110000100000100011001000100000110101000100000110000010001110000010001000	1.5469502870226e+23
JL-15	000100	00000100	001000	00100	00110	0000100000	11	0100	00010000	010	00001100	11	1100	00011	001000	0001000000010000100000100001100000100000110100000100000100000110011110000011001000	3.03449543639187e+23
JL-16	000100	00001100	001000	00100	01010	0001100000	10	0100	00010000	011	00010100	11	1100	00010	001000	0001000000110000100000100010100001100000100100000100000110001010011110000010001000	3.05810745175396e+23
JL-17	000110	00000100	001000	00100	01100	0000100000	11	0101	00010000	011	00000100	01	0100	00010	001000	0001100000010000100000100011000000100000110101000100000110000010001010000010001000	4.54565298112683e+23
JL-18	000100	00000100	001000	10100	00100	0000100000	11	0101	00010000	010	00001100	11	1100	00010	001000	0001000000010000100010100001000000100000110101000100000100000110011110000010001000	3.03451840475066e+23
JL-19	000100	00000100	001100	00100	01100	0001100000	11	0100	00010000	010	00000100	11	0100	00000	001000	0001000000010000110000100011000001100000110100000100000100000010011010000000001000	3.03468017686334e+23
JL-2	000110	00000100	001000	00100	01001	0000100000	11	0100	00010000	010	00001100	01	0100	00010	001000	0001100000010000100000100010010000100000110100000100000100000110001010000010001000	4.54565284601815e+23
JL-20	000100	00000100	001000	00100	00100	0001100000	11	0101	01010000	011	00000100	11	0100	00000	001000	0001000000010000100000100001000001100000110101010100000110000010011010000000001000	3.03449534913549e+23
JL-21	000100	00000100	001000	00100	00100	0000100000	11	0100	01010000	011	00001000	01	1100	00010	001000	0001000000010000100000100001000000100000110100010100000110000100001110000010001000	3.03449534632005e+23
JL-22	000100	00000100	001000	00100	01100	0000100000	10	0100	00010000	010	00000100	11	1100	00011	101000	0001000000010000100000100011000000100000100100000100000100000010011110000011101000	3.03449570659686e+23
JL-23	000100	00000100	001000	00100	01010	1000100000	11	0100	00010000	010	00001100	11	1100	00010	001000	0001000000010000100000100010101000100000110100000100000100000110011110000010001000	3.03449563905386e+23
JL-24	000100	00000100	001000	00100	00110	0000100000	11	0101	00010000	011	00000100	01	0100	00010	101000	0001000000010000100000100001100000100000110101000100000110000010001010000010101000	3.03449543639256e+23
JL-25	000100	00001100	001000	00100	00100	0000100000	11	0101	00010000	010	00000100	01	0100	00011	101000	0001000000110000100000100001000000100000110101000100000100000010001010000011101000	3.05810717873492e+23
JL-26	000100	00001100	001000	10100	01010	0000110000	11	0101	01010000	010	00010100	11	0100	00011	001000	0001000000110000100010100010100000110000110101010100000100001010011010000011001000	3.05813050808485e+23
JL-27	000100	00000100	001000	00100	01010	0000110000	11	0101	01010000	011	00000100	11	0100	00010	101000	0001000000010000100000100010100000110000110101010100000110000010011010000010101000	3.03449561724041e+23
JL-28	000100	00000100	001000	10100	00110	0000100000	01	0100	01000100	011	00101000	11	1100	00010	001000	0001000000010000100010100001100000100000010100010001000110010100011110000010001000	3.03451849480012e+23
JL-29	000100	00001100	001000	00100	00110	0000100000	01	0100	00010000	011	00000100	01	0100	01001	001000	0001000000110000100000100001100000100000010100000100000110000010001010001001001000	3.05810726878423e+23
JL-3	000100	00000100	001000	00100	00101	0000100000	11	0100	00010000	010	00001100	11	1100	00010	001000	0001000000010000100000100001010000100000110100000100000100000110011110000010001000	3.03449539135588e+23
JL-30	000110	10000100	001000	00100	01100	0100100000	11	0101	00010000	010	00001000	01	0100	00010	001000	0001101000010000100000100011000100100000110101000100000100000100001010000010001000	4.9234423110154e+23
JL-31	000110	00000100	001100	00100	01000	0000100000	11	0100	00010000	010	00000100	01	0100	00011	001000	0001100000010000110000100010000000100000110100000100000100000010001010000011001000	4.54583726842289e+23
JL-32	000010	00000100	001100	10100	00010	0000110000	01	0100	00010000	010	00001000	11	1100	00000	101000	0000100000010000110010100000100000110000010100000100000100000100011110000000101000	1.52354550828213e+23
JL-33	000010	00000100	001000	00000	00100	0000100000	01	0101	00010000	010	00000100	01	0000	00011	101000	0000100000010000100000000001000000100000010101000100000100000010001000000011101000	1.52333230717277e+23
JL-34	000100	00000100	001000	00101	00100	0001100000	10	0100	00010000	010	00000100	01	1100	00010	001000	0001000000010000100000101001000001100000100100000100000100000010001110000010001000	3.03449679027552e+23
JL-35	000110	00000100	001000	00100	00001	0010010000	01	0100	00010000	010	00001000	01	1100	00011	001000	0001100000010000100000100000010010010000010100000100000100000100001110000011001000	4.545652490634e+23
JL-36	000100	00001000	001000	00100	01100	0000110000	01	0100	00010000	011	00000100	11	1100	00010	001000	0001000000100000100000100011000000110000010100000100000110000010011110000010001000	3.04630162349672e+23
JL-37	000110	00000100	001100	00100	01100	0000100000	11	0100	00010000	011	00001100	11	0100	01001	001000	0001100000010000110000100011000000100000110100000100000110000110011010001001001000	4.54583744856688e+23
JL-38	000110	00001000	001100	00100	00100	1001000000	10	0101	00011000	010	00000100	01	1100	00000	001000	0001100000100000110000100001001001000000100101000110000100000010001110000000001000	4.55764302840117e+23
JL-39	000110	00000100	001000	00100	00110	0000100000	01	0100	00010000	011	00001100	10	0100	00011	001000	0001100000010000100000100001100000100000010100000100000110000110010010000011001000	4.54565271088817e+23
JL-4	000110	00000100	001100	00100	01100	0000100100	01	0001	00010000	011	00011000	01	1100	00011	001000	0001100000010000110000100011000000100100010001000100000110001100001110000011001000	4.54583744871875e+23
JL-40	000110	00000100	001100	10100	00100	0000100000	11	0101	00010000	010	00001000	11	0100	00010	101000	0001100000010000110010100001000000100000110101000100000100000100011010000010101000	4.54586014670968e+23
JL-41	000100	00000100	001000	00100	01100	0000100000	10	0100	00010000	010	00000100	11	1100	00011	101000	0001000000010000100000100011000000100000100100000100000100000010011110000011101000	3.03449570659686e+23
JL-42	000100	00000100	000100	00100	01100	0000110000	11	0101	00010000	010	00000100	01	1100	00011	001000	0001000000010000010000100011000000110000110101000100000100000010001110000011001000	3.03431123987149e+23
JL-43	000110	00001100	001000	00100	00100	0001100000	10	0101	00010000	011	00001100	11	0000	00010	001000	0001100000110000100000100001000001100000100101000100000110000110011000000010001000	4.56926445605696e+23
JL-44	000000	00000000	001000	00100	00110	0100100000	01	0100	00010000	010	00000100	11	0000	00011	001000	0000000000000000100000100001100100100000010100000100000100000010011000000011001000	3.74982385136342e+19
JL-45	000100	00001100	000000	00000	00000	0000100000	11	0101	00010000	000	00001010	01	0000	00000	101000	0001000000110000000000000000000000100000110101000100000000000101001000000000101000	3.05773229910193e+23
JL-5	000100	10000100	001000	10100	01100	0000100000	11	0101	00010000	011	00001100	01	1100	01010	001000	0001001000010000100010100011000000100000110101000100000110000110001110001010001000	3.4123080836682e+23
JL-6	000110	00000100	001000	00101	00100	0000100000	11	0101	00010000	011	00010100	11	0100	00011	001000	0001100000010000100000101001000000100000110101000100000110001010011010000011001000	4.54565406199074e+23
JL-7	000110	00001100	001000	00100	00100	0000100000	01	0100	00010100	011	00000100	11	1100	00010	101000	0001100000110000100000100001000000100000010100000101000110000010011110000010101000	4.56926445323054e+23
JL-8	000100	00000100	001000	10100	01000	0000100000	11	0101	00010000	010	00001000	11	0100	00010	001000	0001000000010000100010100010000000100000110101000100000100000100011010000010001000	3.03451858489465e+23
JL-9	000010	00000100	001000	00100	01100	0000100000	11	0100	00011000	010	00100000	11	1000	10010	001000	0000100000010000100000100011000000100000110100000110000100010000011100010010001000	1.52333843208959e+23
MKH-1	000110	00000100	001000	10000	01100	0000100000	11	0100	00010000	010	00000100	10	1100	00010	001000	0001100000010000100010000011000000100000110100000100000100000010010110000010001000	4.54567027494871e+23
MKH-10	000100	00000100	001100	10000	01000	0011000000	01	0101	00010000	010	00001100	10	1100	01001	001000	0001000000010000110010000010000011000000010101000100000100000110010110001001001000	3.03469729474274e+23
MKH-11	000100	00000100	001100	10000	01000	0001100000	01	0100	00010000	010	00000100	11	1100	10001	001000	0001000000010000110010000010000001100000010100000100000100000010011110010001001000	3.03469729051993e+23
MKH-12	000100	00000100	001100	10000	01000	0001100000	01	0100	00010000	010	00000100	11	1100	10001	001000	0001000000010000110010000010000001100000010100000100000100000010011110010001001000	3.03469729051993e+23
MKH-13	000100	00000100	001100	10000	01000	0000100000	01	0100	00010000	010	00000100	11	0100	00011	001000	0001000000010000110010000010000000100000010100000100000100000010011010000011001000	3.03469728770518e+23
MKH-16	000100	00000100	001000	10100	01100	0000100000	01	0100	00010000	010	00000100	11	1100	00000	001000	0001000000010000100010100011000000100000010100000100000100000010011110000000001000	3.03451876501595e+23
MKH-18	000100	00000100	001100	10100	01100	0010100000	11	0100	00010000	010	00001000	10	1100	10010	001000	0001000000010000110010100011000010100000110100000100000100000100010110010010001000	3.03470323810818e+23
MKH-20	000100	00000100	001000	10100	01000	0010010000	11	0100	00010000	010	00001100	10	1100	00010	001000	0001000000010000100010100010000010010000110100000100000100000110010110000010001000	3.03451858981977e+23
MKH-22	000100	00000100	001000	00100	01000	0000100000	01	0100	00010000	010	00001100	11	1100	00001	001000	0001000000010000100000100010000000100000010100000100000100000110011110000001001000	3.03449552644188e+23
MKH-23	000100	00000100	001000	10100	00110	0010000000	01	0100	00011000	010	00001100	10	1100	00011	001000	0001000000010000100010100001100010000000010100000110000100000110010110000011001000	3.03451849902212e+23
MKH-24	000100	00000100	001100	10000	01000	0000100000	01	0100	00010000	010	00010100	10	1100	00000	001000	0001000000010000110010000010000000100000010100000100000100001010010110000000001000	3.03469728770518e+23
MKH-25	000100	00000100	001000	10000	01100	0010000000	11	0100	00010000	010	00001000	11	1100	00000	001000	0001000000010000100010000011000010000000110100000100000100000100011110000000001000	3.03451300465255e+23
MKH-26	000110	00000100	101000	10000	01100	0010100000	11	0100	00010000	010	00000100	10	1100	00010	001000	0001100000010010100010000011000010100000110100000100000100000010010110000010001000	4.5471460201041e+23
MKH-27	000100	00000100	001000	00100	01100	0000100000	01	0100	00010000	010	00001000	10	1100	00000	001000	0001000000010000100000100011000000100000010100000100000100000100010110000000001000	3.03449570658586e+23
MKH-28	000100	00000100	001100	10100	01000	0000100000	01	0100	00010000	010	00001100	10	1100	00010	001000	0001000000010000110010100010000000100000010100000100000100000110010110000010001000	3.03470305231271e+23
MKH-29	000110	00000100	001000	10000	01100	0000100000	11	0100	00010000	010	00001100	10	1100	00000	001000	0001100000010000100010000011000000100000110100000100000100000110010110000000001000	4.54567027494871e+23
MKH-3	000100	00000100	001000	10000	01100	0010000000	11	0100	00010000	010	00001000	10	1100	00000	001000	0001000000010000100010000011000010000000110100000100000100000100010110000000001000	3.03451300465255e+23
MKH-30	000100	00000100	001100	10000	01100	0000100000	01	0100	00010000	010	00011000	10	1100	00010	001000	0001000000010000110010000011000000100000010100000100000100001100010110000010001000	3.03469746784917e+23
MKH-31	000100	00000100	001000	10000	01000	0000100000	01	0100	00011000	010	00001100	10	1100	00011	001000	0001000000010000100010000010000000100000010100000110000100000110010110000011001000	3.03451282026447e+23
MKH-32	000010	00000100	001000	10000	00100	0010100000	01	0100	00010000	010	00000100	10	1100	00000	001000	0000100000010000100010000001000010100000010100000100000100000010010110000000001000	1.52335537123167e+23
MKH-33	000110	00000100	001100	10100	01100	0010100000	11	0100	00010000	010	00000100	10	1100	10010	001000	0001100000010000110010100011000010100000110100000100000100000010010110010010001000	4.54586051262647e+23
MKH-34	000100	00000100	001000	10000	01100	0000100000	11	0100	00010000	010	00001100	11	1100	00000	001000	0001000000010000100010000011000000100000110100000100000100000110011110000000001000	3.03451300043042e+23
MKH-35	000100	00000100	001100	10000	01100	0000100000	01	0100	00010000	010	00001100	10	1100	00000	001000	0001000000010000110010000011000000100000010100000100000100000110010110000000001000	3.03469746784917e+23
MKH-36	000100	00000100	001000	10000	01100	0011000000	11	0100	00010000	110	00001100	10	1100	10010	001000	0001000000010000100010000011000011000000110100000100001100000110010110010010001000	3.0345130074673e+23
MKH-38	000100	00000100	001100	10000	01000	0010100000	01	0101	00010000	010	00001100	10	1100	10010	001000	0001000000010000110010000010000010100000010101000100000100000110010110010010001000	3.03469729333537e+23
MKH-39	000100	00000100	001000	10000	01000	0010100000	11	0101	00010001	010	00001000	10	1100	10010	001000	0001000000010000100010000010000010100000110101000100010100000100010110010010001000	3.03451282591663e+23
MKH-4	000100	00000100	001100	10000	01000	0000100000	01	0100	00010000	010	00001100	10	1100	00010	001000	0001000000010000110010000010000000100000010100000100000100000110010110000010001000	3.03469728770518e+23
MKH-40	000100	00000100	000100	10100	01000	0010100000	01	0100	00010000	010	00000100	10	1100	10010	001000	0001000000010000010010100010000010100000010100000100000100000010010110010010001000	3.03433412306073e+23
MKH-41	000100	00000100	101000	10100	01100	0010100000	11	0100	00010000	010	00001100	10	1100	00010	001000	0001000000010010100010100011000010100000110100000100000100000110010110000010001000	3.03599451019334e+23
MKH-44	000100	00000100	001000	10000	01100	0001100000	11	0100	00010000	010	00000100	10	1100	00010	001000	0001000000010000100010000011000001100000110100000100000100000010010110000010001000	3.03451300324517e+23
MKH-45	000100	00000100	001000	10100	00100	0010100000	11	0100	00010001	010	00001100	10	1100	00011	001000	0001000000010000100010100001000010100000110100000100010100000110010110000011001000	3.03451841037948e+23
MKH-46	000110	00000100	001100	10100	01000	0010100000	11	0001	00010000	010	00000100	10	1100	00000	001000	0001100000010000110010100010000010100000110001000100000100000010010110000000001000	4.54586033248042e+23
MKH-47	000100	00000100	000100	10100	01100	0000100000	01	0100	00010000	010	00001100	11	1100	00000	001000	0001000000010000010010100011000000100000010100000100000100000110011110000000001000	3.03433429757522e+23
MKH-48	000100	00000100	001100	00100	01100	0010100000	11	0100	00011000	010	00001100	10	1100	00000	001000	0001000000010000110000100011000010100000110100000110000100000110010110000000001000	3.03468017967811e+23
MKH-5	000110	00000100	001000	10000	01100	0010010000	11	0100	00010000	010	00101000	10	1100	00001	001000	0001100000010000100010000011000010010000110100000100000100010100010110000001001000	4.54567027987452e+23
MKH-50	000100	00000100	001000	10000	01010	0010100000	01	0100	00010000	010	00000100	11	1100	00011	001000	0001000000010000100010000010100010100000010100000100000100000010011110000011001000	3.03451291596594e+23
MKH-51	000110	00000100	001100	10100	01000	0001100000	11	0100	00010000	010	00001100	10	1100	00000	001000	0001100000010000110010100010000001100000110100000100000100000110010110000000001000	4.54586032966773e+23
MKH-52	000100	00000100	001000	10100	01000	0010000000	01	0100	00011000	010	00001000	10	1100	00000	001000	0001000000010000100010100010000010000000010100000110000100000100010110000000001000	3.03451858909412e+23
MKH-53	000100	00000100	001000	00100	01100	0000100000	11	0100	00010000	010	00001100	10	1100	10010	001000	0001000000010000100000100011000000100000110100000100000100000110010110010010001000	3.03449570660785e+23
MKH-54	000110	00000100	001000	10100	01000	0010100000	01	0100	00010000	010	00001100	11	1100	00000	001000	0001100000010000100010100010000010100000010100000100000100000110011110000000001000	4.54567586501976e+23
MKH-55	000100	00000100	001000	10000	01000	0010100000	11	0101	00010000	010	00000100	11	1100	00011	001000	0001000000010000100010000010000010100000110101000100000100000010011110000011001000	3.03451282591662e+23
MKH-56	000100	00000100	001000	10000	00100	0011000000	11	0101	00010000	010	00001000	11	1100	00000	001000	0001000000010000100010000001000011000000110101000100000100000100011110000000001000	3.03451264718001e+23
MKH-57	000100	00000100	001000	00100	01100	0000100000	01	0100	00010001	010	00000100	10	1100	00001	001000	0001000000010000100000100011000000100000010100000100010100000010010110000001001000	3.03449570658586e+23
MKH-58	000110	00000100	001000	10100	01000	0010100000	10	0100	00010000	010	00001100	10	1100	00001	001000	0001100000010000100010100010000010100000100100000100000100000110010110000001001000	4.54567586503075e+23
MKH-59	000100	00000100	001100	10000	01000	0001100000	11	0100	00010000	010	00010000	10	1100	00010	001000	0001000000010000110010000010000001100000110100000100000100001000010110000010001000	3.03469729054192e+23
MKH-6	000100	00000100	001100	10000	01000	0000100000	01	0101	00011000	010	00001100	10	1100	00010	001000	0001000000010000110010000010000000100000010101000110000100000110010110000010001000	3.03469728770589e+23
MKH-60	000110	00000100	001100	10000	01100	0000100000	01	0100	00010000	010	00001000	10	1100	00000	001000	0001100000010000110010000011000000100000010100000100000100000100010110000000001000	4.54585474236745e+23
MKH-7	000100	00000100	101000	10100	01100	0000110000	11	0100	00010001	010	00000100	10	1100	00000	001000	0001000000010010100010100011000000110000110100000100010100000010010110000000001000	3.03599450526753e+23
MKH-8	000100	00000100	001000	10000	01100	0010100000	10	0100	00010000	010	00001100	10	0000	00000	001000	0001000000010000100010000011000010100000100100000100000100000110010000000000001000	3.03451300604893e+23
MKH-9	000100	00000100	001100	10001	01100	0000100000	01	0100	00010000	010	00010100	10	1100	00000	001000	0001000000010000110010001011000000100000010100000100000100001010010110000000001000	3.03469890900105e+23
Mkh-Q-10	000100	00000100	001100	10001	01100	0000100000	01	0100	00010000	010	00001000	10	1100	10010	001000	0001000000010000110010001011000000100000010100000100000100000100010110010010001000	3.03469890900105e+23
Mkh-Q-11	000100	00000100	001000	10100	01100	0001010000	11	0101	00010000	010	00001100	01	1100	00011	001000	0001000000010000100010100011000001010000110101000100000100000110001110000011001000	3.03451876714969e+23
Mkh-Q-18	000100	00000100	001000	10000	00100	0000100000	01	0101	00010000	010	00001000	10	1100	10010	001000	0001000000010000100010000001000000100000010101000100000100000100010110010010001000	3.03451264012115e+23
Mkh-Q-19	000100	00001100	001100	10000	01100	0000100000	01	0100	00010000	010	00000100	11	1100	01010	001000	0001000000110000110010000011000000100000010100000100000100000010011110001010001000	3.05830930026352e+23
Mkh-Q-2	000100	00000100	001000	10100	01000	0000100000	01	0100	00010000	010	00000100	11	1100	10010	001000	0001000000010000100010100010000000100000010100000100000100000010011110010010001000	3.03451858487197e+23
Mkh-Q-20	000100	00000100	001000	10100	01100	0000100000	01	0100	00010000	010	00001100	10	1100	00010	001000	0001000000010000100010100011000000100000010100000100000100000110010110000010001000	3.03451876501595e+23
Mkh-Q-21	000100	00000100	001000	10100	01100	0000100000	01	0100	00010001	010	00000100	10	1100	10010	001000	0001000000010000100010100011000000100000010100000100010100000010010110010010001000	3.03451876501596e+23
Mkh-Q-3	000100	00000100	001000	10000	01000	0000100000	10	0100	00010000	010	00100100	10	1100	00010	001000	0001000000010000100010000010000000100000100100000100000100010010010110000010001000	3.03451282027544e+23
Mkh-Q-30	000100	00000100	001000	10000	01000	0010100000	01	0100	00010000	010	00011000	10	1100	01010	001000	0001000000010000100010000010000010100000010100000100000100001100010110001010001000	3.03451282589395e+23
Mkh-Q-31	000100	00000100	000100	10000	01000	0000100000	11	0001	00011000	010	00001000	10	1100	10010	001000	0001000000010000010010000010000000100000110001000110000100000100010110010010001000	3.03432835284366e+23
Mkh-Q-32	000100	00000100	001000	10000	01000	0000100000	00	0000	00010000	010	00001000	10	1100	00000	000000	0001000000010000100010000010000000100000000000000100000100000100010110000000000000	3.0345128202507e+23
Mkh-Q-33	000110	00000100	001000	10000	01000	0000100000	01	0100	00010000	010	00001100	10	1100	10010	001000	0001100000010000100010000010000000100000010100000100000100000110010110010010001000	4.54567009478273e+23
Mkh-Q-34	000110	00000100	001000	10000	01000	0000100000	01	0101	00010010	010	00000100	10	1100	10010	001000	0001100000010000100010000010000000100000010101000100100100000010010110010010001000	4.54567009478342e+23
Mkh-Q-35	000100	00000100	001000	10000	01100	0000100000	01	0100	00010000	010	00001100	10	1100	10010	001000	0001000000010000100010000011000000100000010100000100000100000110010110010010001000	3.03451300040843e+23
Mkh-Q-36	000100	00000100	001000	10000	01100	0000100000	11	0100	00010000	010	00100100	10	1100	00011	001000	0001000000010000100010000011000000100000110100000100000100010010010110000011001000	3.03451300043042e+23
Mkh-Q-37	000100	00000100	001000	10000	01100	0000100000	11	0101	00010000	010	00000100	10	1100	00011	001000	0001000000010000100010000011000000100000110101000100000100000010010110000011001000	3.03451300043111e+23
Mkh-Q-38	000110	00000100	001100	10010	01000	0000100000	01	0100	00010000	010	00000100	10	1100	10001	001000	0001100000010000110010010010000000100000010100000100000100000010010110010001001000	4.54585744452723e+23
Mkh-Q-39	000100	00000100	001100	10000	01100	0000100000	11	0100	00010000	010	00001100	10	1100	00010	001000	0001000000010000110010000011000000100000110100000100000100000110010110000010001000	3.03469746787116e+23
Mkh-Q-4	000100	00000100	001000	10000	01000	0010100000	11	0100	00010000	010	00001100	10	1100	00000	001000	0001000000010000100010000010000010100000110100000100000100000110010110000000001000	3.03451282591594e+23
Mkh-Q-40	000100	00000100	001000	10000	01000	0000100000	10	0100	00010000	010	00000100	11	1100	00011	001000	0001000000010000100010000010000000100000100100000100000100000010011110000011001000	3.03451282027544e+23
Mkh-Q-4-1	000100	00000100	000100	10100	01100	0001100000	01	0100	00010000	010	00001100	11	1100	10010	001000	0001000000010000010010100011000001100000010100000100000100000110011110010010001000	3.03433430038997e+23
Mkh-Q-42	000100	00000100	001000	10000	01000	0010010000	01	0100	00010000	010	00000100	10	1100	00010	001000	0001000000010000100010000010000010010000010100000100000100000010010110000010001000	3.03451282519026e+23
Mkh-Q-43	000100	00000100	001100	10000	01000	0010100000	01	0100	00010000	010	00001100	10	1100	10010	001000	0001000000010000110010000010000010100000010100000100000100000110010110010010001000	3.03469729333468e+23
Mkh-Q-44	000100	00000100	001000	00100	01000	0000000000	01	0000	00000000	010	00000100	10	0000	00000	000000	0001000000010000100000100010000000000000010000000000000100000010010000000000000000	3.03449552503171e+23
Mkh-Q-45	000100	00000100	001000	10100	01000	0000100000	01	0100	00010000	010	00001000	11	1100	00011	001000	0001000000010000100010100010000000100000010100000100000100000100011110000011001000	3.03451858487197e+23
Mkh-Q-46	000100	00000100	001000	10000	01100	0000000000	00	0000	00000000	010	00000100	10	1100	00010	001000	0001000000010000100010000011000000000000000000000000000100000010010110000010001000	3.03451299898727e+23
Mkh-Q-47	000100	00000100	001100	10000	01000	0000100000	01	0100	00010000	010	00001000	10	1100	10010	001000	0001000000010000110010000010000000100000010100000100000100000100010110010010001000	3.03469728770518e+23
Mkh-Q-48	000110	00000100	001100	10100	01000	0001100000	10	0100	00010000	010	00001100	10	1100	00011	001000	0001100000010000110010100010000001100000100100000100000100000110010110000011001000	4.54586032965674e+23
Mkh-Q-49	000100	00000100	001000	10100	01000	0000100000	01	0100	00010000	010	00000100	11	1100	10010	001000	0001000000010000100010100010000000100000010100000100000100000010011110010010001000	3.03451858487197e+23
Mkh-Q-5	000100	00000100	001000	10000	01000	0010100000	11	0100	00010000	010	00000100	10	1100	00001	001000	0001000000010000100010000010000010100000110100000100000100000010010110000001001000	3.03451282591594e+23
Mkh-Q-50	000100	00000100	001000	10000	01100	0010000000	01	0101	00010000	010	00001000	10	1100	00000	001000	0001000000010000100010000011000010000000010101000100000100000100010110000000001000	3.03451300463124e+23
Mkh-Q-51	000100	00000100	001000	10000	01100	0010100000	11	0100	00011000	010	00001100	11	1100	00000	001000	0001000000010000100010000011000010100000110100000110000100000110011110000000001000	3.03451300605994e+23
Mkh-Q-6	000100	00000100	001000	10100	01100	0010100000	01	0100	00010000	010	00000100	10	1100	00000	001000	0001000000010000100010100011000010100000010100000100000100000010010110000000001000	3.03451877064545e+23
Mkh-Q-6-1	000100	00000100	001000	10000	01000	0000100000	10	0100	00010000	010	00101000	11	1100	00011	001000	0001000000010000100010000010000000100000100100000100000100010100011110000011001000	3.03451282027544e+23
Mkh-Q-7	000100	00000100	001000	10000	00100	0000100000	01	0101	00010010	010	00001000	10	1100	00010	001000	0001000000010000100010000001000000100000010101000100100100000100010110000010001000	3.03451264012115e+23
Mkh-Q-8	000100	00000100	001100	10100	01100	0000100000	01	0100	00010010	010	00001100	10	1100	00011	001000	0001000000010000110010100011000000100000010100000100100100000110010110000011001000	3.0347032324567e+23
Mkh-Q-9	000100	00000100	001000	10000	00100	0011000000	01	0100	00010000	010	00000100	10	1100	00010	001000	0001000000010000100010000001000011000000010100000100000100000010010110000010001000	3.03451264715734e+23
MX-1	000100	00001100	001000	00110	00010	0000100000	11	0001	00010000	010	00001100	01	1100	00010	001000	0001000000110000100000110000100000100000110001000100000100000110001110000010001000	3.05810997096394e+23
MX-10	000100	00001000	001000	00100	00010	0000010000	10	0000	00010000	010	00000000	01	0000	00010	000000	0001000000100000100000100000100000010000100000000100000100000000001000000010000000	3.04630117173763e+23
MX-11	000100	00000100	001000	00100	00100	0001100000	11	0101	00010000	001	00001100	01	1100	10001	001000	0001000000010000100000100001000001100000110101000100000010000110001110010001001000	3.03449534913532e+23
MX-12	000110	00001100	001000	00100	00110	0000100000	11	0101	00010001	011	00001100	01	1100	00010	001000	0001100000110000100000100001100000100000110101000100010110000110001110000010001000	4.5692645433252e+23
MX-13	000100	00000100	001000	00100	00100	0000110000	01	0100	00010000	010	00000100	01	1100	10010	001000	0001000000010000100000100001000000110000010100000100000100000010001110010010001000	3.03449534700158e+23
MX-14	000100	00000100	001000	00100	01010	0000110000	10	0100	00010000	010	00001100	01	0100	00000	101000	0001000000010000100000100010100000110000100100000100000100000110001010000000101000	3.03449561722855e+23
MX-16	000100	10000100	001100	00100	00110	0000100000	01	0101	00010000	010	00000100	01	0100	00011	001000	0001001000010000110000100001100000100000010101000100000100000010001010000011001000	3.41246922244088e+23
MX-17	000110	00000100	001000	00100	01100	0000100000	10	0100	00010000	011	00000100	11	0100	00010	001000	0001100000010000100000100011000000100000100100000100000110000010011010000010001000	4.54565298111514e+23
MX-18	000110	00000100	001000	00100	00110	0000100000	11	0101	00010000	010	00000100	11	0100	00010	001000	0001100000010000100000100001100000100000110101000100000100000010011010000010001000	4.54565271091085e+23
MX-19	000010	00000100	001000	00100	01100	0000100000	10	0101	00010000	010	00001100	01	1100	00010	001000	0000100000010000100000100011000000100000100101000100000100000110001110000010001000	1.52333843207926e+23
MX-2	000100	00000100	001000	00101	01000	0010100000	01	0101	00011000	011	00001100	10	1100	00000	101000	0001000000010000100000101010000010100000010101000110000110000110010110000000101000	3.03449697322397e+23
MX-20	000100	00000100	001100	00100	00010	0010100000	10	0101	00010000	010	00001100	10	1100	00010	001000	0001000000010000110000100000100010100000100101000100000100000110010110000010001000	3.03467972930782e+23
MX-21	000110	10000100	001000	00100	01100	0001100000	11	0100	00010000	001	00000100	11	1100	00000	001000	0001101000010000100000100011000001100000110100000100000010000010011110000000001000	4.92344230257046e+23
MX-22	000110	00000100	001000	00101	00100	0000100000	11	0100	00010000	011	00000100	01	0100	00011	001000	0001100000010000100000101001000000100000110100000100000110000010001010000011001000	4.54565406199005e+23
MX-23	000110	00000100	001000	00100	00110	0000110000	11	0100	01000000	001	00010100	01	1100	00010	101000	0001100000010000100000100001100000110000110100010000000010001010001110000010101000	4.54565271161398e+23
MX-24	000110	00000100	001000	00100	00100	0001100000	11	0100	00010000	011	00000100	11	1100	00011	001000	0001100000010000100000100001000001100000110100000100000110000010011110000011001000	4.54565262365292e+23
MX-25	000110	00000100	001000	00100	01100	0001100000	11	0101	00010000	011	00000100	01	0100	10010	001000	0001100000010000100000100011000001100000110101000100000110000010001010010010001000	4.54565298394158e+23
MX-26	000110	00000100	001100	00100	00100	0000100000	01	0101	00010000	011	00000100	11	0100	00011	001000	0001100000010000110000100001000000100000010101000100000110000010011010000011001000	4.5458370882576e+23
MX-27	000100	00000100	001100	10100	00100	0010010000	01	0101	00010100	011	00001100	11	1100	00011	001000	0001000000010000110010100001000010010000010101000101000110000110011110000011001000	3.03470287709523e+23
MX-29	000010	00000100	001000	00100	00100	0000110000	11	0001	00010000	010	00000100	01	0100	00011	001000	0000100000010000100000100001000000110000110001000100000100000010001010000011001000	1.52333807250322e+23
MX-3	000100	00000100	001000	00100	00100	0000100000	11	0100	00010000	010	00000100	01	1100	00010	001000	0001000000010000100000100001000000100000110100000100000100000010001110000010001000	3.03449534631988e+23
MX-33	000100	00001100	001100	00100	00110	0000100000	01	0100	00000100	011	00001100	01	0100	00010	001000	0001000000110000110000100001100000100000010100000001000110000110001010000010001000	3.05829173622494e+23
MX-34	000110	00000100	001100	10100	00100	0000100000	10	0100	00010000	010	00001100	01	1100	00010	001000	0001100000010000110010100001000000100000100100000100000100000110001110000010001000	4.545860146698e+23
MX-36	000100	00001000	001000	00100	01010	0000100000	01	0001	00010000	010	00010100	01	1100	00010	001000	0001000000100000100000100010100000100000010001000100000100001010001110000010001000	3.04630153271898e+23
MX-37	000010	00001100	001000	00100	00100	0000100000	10	0100	00010000	010	00000101	11	0100	00011	001000	0000100000110000100000100001000000100000100100000100000100000010111010000011001000	1.54694990420495e+23
MX-38	000100	00001100	001000	00100	01100	0010100000	11	0100	01010000	010	00000100	01	0100	00010	001000	0001000000110000100000100011000010100000110100010100000100000010001010000010001000	3.05810754465187e+23
MX-39	000110	00000100	001000	00100	01100	0010100000	10	0101	00010000	011	00001100	11	0100	00001	001000	0001100000010000100000100011000010100000100101000100000110000110011010000001001000	4.54565298674533e+23
MX-4	000100	00000100	001000	00100	01000	0000100000	01	0100	00010000	010	00001000	01	1100	00010	001000	0001000000010000100000100010000000100000010100000100000100000100001110000010001000	3.03449552644188e+23
MX-5	000110	00000100	001000	10100	01100	0000100000	11	0100	00010000	010	00001100	01	1100	00011	001000	0001100000010000100010100011000000100000110100000100000100000110001110000011001000	4.54567603955623e+23
MX-6	000110	00001100	001100	00100	00110	0000100000	10	0100	00010000	010	00001100	11	0100	00011	001000	0001100000110000110000100001100000100000100100000100000100000110011010000011001000	4.56944901075425e+23
MX-7	000010	10000100	001000	00011	01010	0000100000	10	0100	01000000	010	00000100	11	1100	00011	001000	0000101000010000100000011010100000100000100100010000000100000010011110000011001000	1.9011262194844e+23
MX-8	000110	00000100	001000	00101	01100	0000100000	01	0100	00010000	010	00001100	11	0100	00010	001000	0001100000010000100000101011000000100000010100000100000100000110011010000010001000	4.54565442225603e+23
MX-9	000100	00001000	001100	00101	01010	0000100000	10	0100	00010000	011	00000100	01	1100	00011	101000	0001000000100000110000101010100000100000100100000100000110000010001110000011101000	3.04648744132466e+23
MX-Z-1	000000	00000000	011000	00100	01000	0000001100	10	0010	01000000	100	00001000	01	0110	00011	000001	0000000000000001100000100010000000001100100010010000001000000100001011000011000001	1.11293009121915e+20
MX-Z-10	011000	10001000	010010	01010	01000	0000001100	10	0010	00010000	100	00011000	01	0010	00010	000001	0110001000100001001001010010000000001100100010000100001000001100001001000010000001	1.85361333211046e+24
MX-Z-11	001000	00010010	011000	01100	01000	0000000100	10	1010	01010000	100	00101000	01	0010	00010	000001	0010000001001001100001100010000000000100101010010100001000010100001001000010000001	6.09888017996539e+23
MX-Z-12	001000	00001000	001001	01100	01000	0001000000	10	0010	01000000	100	00001000	01	0101	00010	000001	0010000000100000100101100010000001000000100010010000001000000100001010100010000001	6.06867363917798e+23
MX-Z-13	001000	10001000	010001	00110	01000	0100000000	10	0010	01000000	100	00001000	01	0110	00010	000001	0010001000100001000100110010000100000000100010010000001000000100001011000010000001	6.44682325422199e+23
MX-Z-14	001000	10000000	001001	00100	01000	0100000000	10	0010	01000100	100	00001000	01	0110	00010	000001	0010001000000000100100100010000100000000100010010001001000000100001011000010000001	6.42283960462242e+23
MX-Z-15	001000	10001000	001000	01100	01000	0000001001	10	0010	01000000	100	00001000	01	0010	00010	000001	0010001000100000100001100010000000001001100010010000001000000100001001000010000001	6.44641683852844e+23
MX-Z-16	001000	00010000	010000	01100	01000	0001000000	10	1010	01010000	100	00001000	01	0110	00010	010001	0010000001000001000001100010000001000000101010010100001000000100001011000010010001	6.09260828961916e+23
MX-Z-17	011000	00001010	010000	00100	01000	0101000000	10	0010	00010000	100	00011000	01	0110	00010	000001	0110000000101001000000100010000101000000100010000100001000001100001011000010000001	1.8164146093493e+24
MX-Z-18	001000	10001000	010001	01000	01000	0000000100	10	0010	01010000	100	00001000	01	0110	00010	000001	0010001000100001000101000010000000000100100010010100001000000100001011000010000001	6.44682612544272e+23
MX-Z-19	001000	11000000	011000	01000	01000	0001000010	10	1010	01010000	100	00001000	01	0010	00010	000001	0010001100000001100001000010000001000010101010010100001000000100001001000010000001	6.61243177309673e+23
MX-Z-2	001000	00001000	001010	01100	01000	0100000000	10	1010	01000100	100	00001000	01	0010	00010	000001	0010000000100000101001100010000100000000101010010001001000000100001001000010000001	6.06871976448792e+23
MX-Z-20	001000	10000000	011000	01100	01000	0001001000	10	0010	10010000	100	00011000	01	0010	00011	000001	0010001000000001100001100010000001001000100010100100001000001100001001000011000001	6.42354287864803e+23
MX-Z-21	001000	10001000	010010	00100	01000	0001000010	10	0010	01001000	100	00001000	01	0010	00010	000001	0010001000100001001000100010000001000010100010010010001000000100001001000010000001	6.44686648042215e+23
MX-Z-22	001000	10000000	001000	01100	01000	0000010000	10	0010	01010000	100	00001000	01	0011	00011	000001	0010001000000000100001100010000000010000100010010100001000000100001001100011000001	6.422805006422e+23
MX-Z-23	001000	10000010	001001	00100	01000	0001000000	10	1010	01010000	100	00011000	01	0110	00010	000001	0010001000001000100100100010000001000000101010010100001000001100001011000010000001	6.42874255428728e+23
MX-Z-24	001000	00001010	001100	01100	01000	0000001000	10	0010	01000000	100	00001000	01	0110	00011	000001	0010000000101000110001100010000000001000100010010000001000000100001011000011000001	6.07471494539921e+23
MX-Z-25	001000	10000000	011000	00100	01000	0001001000	10	0010	01010000	100	00001000	01	0100	00010	000001	0010001000000001100000100010000001001000100010010100001000000100001010000010000001	6.42353134943281e+23
MX-Z-26	011000	10001000	001001	01100	01000	0000001000	10	0010	01000000	100	10001000	01	0110	00010	000001	0110001000100000100101100010000000001000100010010000001001000100001011000010000001	1.85357211514909e+24
MX-Z-27	010100	10000000	011000	01100	01010	0000010000	10	0010	01000000	100	00001000	01	1100	00010	000001	0101001000000001100001100010100000010000100010010000001000000100001110000010000001	1.54904866133666e+24
MX-Z-28	001010	10000000	010001	01100	01000	0000001000	10	0010	01000000	100	00001000	01	0010	00010	000001	0010101000000001000101100010000000001000100010010000001000000100001001000010000001	7.93437733233006e+23
MX-Z-29	001000	10001000	001001	00100	01000	0000001000	10	0010	10100000	100	00001000	01	0010	00010	000001	0010001000100000100100100010000000001000100010101000001000000100001001000010000001	6.44645142612986e+23
MX-Z-3	001000	00010000	011000	01100	01000	0000001000	10	1010	01000000	100	00001000	01	0100	00010	000001	0010000001000001100001100010000000001000101010010000001000000100001010000010000001	6.09297722203768e+23
MX-Z-30	001000	00011000	011000	01100	01000	0100000000	10	0010	00001010	100	00001010	01	0110	00011	000001	0010000001100001100001100010000100000000100010000010101000000101001011000011000001	6.11658906535354e+23
MX-Z-31	001000	10000010	010001	01100	01000	0001000000	10	1010	01010000	100	00001000	01	0110	00010	000001	0010001000001001000101100010000001000000101010010100001000000100001011000010000001	6.4291230183838e+23
MX-Z-32	001000	10001000	001000	00100	01000	0100000000	10	0010	00010000	100	00011000	01	0110	00010	000001	0010001000100000100000100010000100000000100010000100001000001100001011000010000001	6.44640532017644e+23
MX-Z-33	001000	00001000	010010	00100	01000	0100000000	10	0000	00010000	100	00011000	01	0110	00010	000001	0010000000100001001000100010000100000000100000000100001000001100001011000010000001	6.06907717014734e+23
MX-Z-34	001000	10000000	001001	00100	01000	0001001000	10	0010	00000100	100	00001000	01	0110	00010	000001	0010001000000000100100100010000001001000100010000001001000000100001011000010000001	6.42283959652984e+23
MX-Z-35	000110	00001100	001100	00100	01100	0000110000	11	0101	00010000	010	00011000	01	1100	00011	001000	0001100000110000110000100011000000110000110101000100000100001100001110000011001000	4.5694492816856e+23
MX-Z-5	001000	10000010	010000	00100	01000	0000000000	10	0010	01010000	100	00001000	01	0010	00010	000001	0010001000001001000000100010000000000000100010010100001000000100001001000010000001	6.42906536948833e+23
MX-Z-6	001000	10001000	001001	00100	01000	0000000001	10	0010	01010000	100	00001000	01	1100	00010	000001	0010001000100000100100100010000000000001100010010100001000000100001110000010000001	6.44645142582178e+23
MX-Z-7	001000	10001000	001001	01100	01000	0001001000	10	0010	01010000	100	00001000	01	0010	00011	000001	0010001000100000100101100010000001001000100010010100001000000100001001000011000001	6.44646295815944e+23
MX-Z-8	001000	00001000	001010	01100	01000	0100000000	10	1010	01000100	100	00001000	01	0010	00010	000001	0010000000100000101001100010000100000000101010010001001000000100001001000010000001	6.06871976448792e+23
MX-Z-9	001000	10000000	010000	00100	01000	0001000000	10	0010	01000000	100	00001000	01	0110	00010	000001	0010001000000001000000100010000001000000100010010000001000000100001011000010000001	6.42316241419945e+23
NMX-1	000100	00000100	001000	00101	01100	0000100000	01	0100	00010000	010	00000100	01	0100	00011	001000	0001000000010000100000101011000000100000010100000100000100000010001010000011001000	3.03449714773774e+23
NMX-10	000100	00001100	001000	00101	00100	0001100000	11	0001	00010000	011	00001100	01	0000	00010	000000	0001000000110000100000101001000001100000110001000100000110000110001000000010000000	3.0581086226988e+23
NMX-11	000110	00000100	001000	00100	01100	0000100000	11	0100	00010000	010	00011000	10	1100	10010	001000	0001100000010000100000100011000000100000110100000100000100001100010110010010001000	4.54565298112614e+23
NMX-13	000100	00001100	001000	00100	00110	0000100000	01	0100	00010100	010	00010100	10	0100	00011	001000	0001000000110000100000100001100000100000010100000101000100001010010010000011001000	3.05810726878424e+23
NMX-14	000110	00000100	001000	00101	00100	0000110000	11	0100	00010000	010	00000100	10	1100	00010	001000	0001100000010000100000101001000000110000110100000100000100000010010110000010001000	4.54565406269374e+23
NMX-15	000100	00000100	001000	00100	01100	0000100000	11	0100	00011000	011	00001100	01	0100	01010	001000	0001000000010000100000100011000000100000110100000110000110000110001010001010001000	3.03449570660787e+23
NMX-16	000100	00001100	001100	00100	01100	0000100000	11	0101	00010000	010	00000100	10	1100	00001	001000	0001000000110000110000100011000000100000110101000100000100000010010110000001001000	3.05829200646362e+23
NMX-17	000100	00001100	001100	00100	00100	0000100000	11	0100	00011000	010	00001000	11	1100	00011	001000	0001000000110000110000100001000000100000110100000110000100000100011110000011001000	3.05829164617499e+23
NMX-18	000100	00001100	001000	00100	00100	0000100000	10	0100	00010000	010	00011000	11	0100	00011	101000	0001000000110000100000100001000000100000100100000100000100001100011010000011101000	3.05810717872324e+23
NMX-19	000110	00001100	001000	00101	00100	0000100000	11	0001	00010000	010	00000100	01	0100	00010	001000	0001100000110000100000101001000000100000110001000100000100000010001010000010001000	4.56926589440234e+23
NMX-2	000100	00000100	001000	00100	00100	0000100000	11	0101	00010000	010	00001100	01	1100	00000	001000	0001000000010000100000100001000000100000110101000100000100000110001110000000001000	3.03449534632057e+23
NMX-20	000100	00000100	001000	00100	01000	0000100000	01	0100	00010000	010	00001100	01	0100	00010	000000	0001000000010000100000100010000000100000010100000100000100000110001010000010000000	3.03449552644188e+23
NMX-21	000100	00000100	001000	00100	00101	0010000000	01	0100	00011000	001	00001100	01	0100	00010	001000	0001000000010000100000100001010010000000010100000110000010000110001010000010001000	3.03449539555603e+23
NMX-22	000110	00000100	001000	00100	00101	1000100000	10	0001	00010000	010	00001000	11	0100	00011	001000	0001100000010000100000100001011000100000100001000100000100000100011010000011001000	4.54565268837911e+23
NMX-23	000100	00000100	001000	00100	01000	1000100000	11	0100	00010000	010	00000100	11	0100	00011	001000	0001000000010000100000100010001000100000110100000100000100000010011010000011001000	3.03449554898187e+23
NMX-24	000100	00001100	001000	00100	00011	0000100000	01	0101	00010000	010	00010100	11	1100	00011	001000	0001000000110000100000100000110000100000010101000100000100001010011110000011001000	3.05810713367693e+23
NMX-25	000100	00001100	001000	00100	01001	0000100000	11	0101	00010000	011	00001100	11	0100	00010	001000	0001000000110000100000100010010000100000110101000100000110000110011010000010001000	3.0581074039149e+23
NMX-26	000110	00000100	001000	00100	00110	0000100000	01	0100	00010000	010	00001000	10	1100	00000	001000	0001100000010000100000100001100000100000010100000100000100000100010110000000001000	4.54565271088817e+23
NMX-27	000110	00000100	001000	00100	01100	0000100000	01	0100	00010000	011	00001100	11	1100	00010	001000	0001100000010000100000100011000000100000010100000100000110000110011110000010001000	4.54565298110415e+23
NMX-28	000100	00000100	001100	00100	01100	0000110000	11	0101	00010000	010	00000101	01	1100	00011	001000	0001000000010000110000100011000000110000110101000100000100000010101110000011001000	3.03468017475296e+23
NMX-29	000100	00000100	001000	00100	00100	0000110000	10	0100	00010000	010	00001100	01	1100	00010	001000	0001000000010000100000100001000000110000100100000100000100000110001110000010001000	3.03449534701257e+23
NMX-3	000100	00000100	001000	00100	01100	0000100000	10	0100	00010000	010	00001100	10	1100	01010	001000	0001000000010000100000100011000000100000100100000100000100000110010110001010001000	3.03449570659686e+23
NMX-30	000010	00001100	001000	00100	01001	0000110000	11	0101	00011000	010	00001100	10	0100	00011	001000	0000100000110000100000100010010000110000110101000110000100000110010010000011001000	1.54695013010032e+23
NMX-31	000100	00000100	001100	10100	01000	0000100000	01	0100	00010000	010	00000100	11	0100	00010	001000	0001000000010000110010100010000000100000010100000100000100000010011010000010001000	3.03470305231271e+23
NMX-32	000100	00000100	001000	00100	00100	0000100000	11	0001	00010000	010	00000100	11	0100	00011	001000	0001000000010000100000100001000000100000110001000100000100000010011010000011001000	3.03449534631782e+23
NMX-33	000100	00001100	001100	00001	01100	0000100000	11	0101	00010000	010	00000100	10	0100	00011	001000	0001000000110000110000001011000000100000110101000100000100000010010010000011001000	3.05828768300798e+23
NMX-34	000100	00000100	001100	00100	01100	0101000000	01	0100	00010000	010	00000101	11	1100	00011	001000	0001000000010000110000100011000101000000010100000100000100000010111110000011001000	3.03468018669297e+23
NMX-35	000110	00000100	001100	00100	00100	0010010000	11	0100	00010000	011	00001100	01	1100	00010	001000	0001100000010000110000100001000010010000110100000100000110000110001110000010001000	4.54583709320472e+23
NMX-36	000110	00000100	001000	00100	00100	0000100000	11	0101	01010000	011	00001100	11	1100	00011	001000	0001100000010000100000100001000000100000110101010100000110000110011110000011001000	4.54565262083903e+23
NMX-37	000110	00000100	001000	00100	01100	0000100000	11	0100	00010000	010	01000100	11	1100	00010	001000	0001100000010000100000100011000000100000110100000100000100100010011110000010001000	4.54565298112614e+23
NMX-38	000100	00000100	001100	00100	00100	0000100000	11	0001	00010100	010	00001100	11	1100	00000	001000	0001000000010000110000100001000000100000110001000101000100000110011110000000001000	3.03467981375857e+23
NMX-39	000100	00000100	001000	00100	01100	0000100000	01	0101	00010000	010	00001100	11	1100	00010	101000	0001000000010000100000100011000000100000010101000100000100000110011110000010101000	3.03449570658655e+23
NMX-4	000100	00000100	001000	00101	01100	0001100000	11	0101	00010000	010	00000100	10	1100	01010	001000	0001000000010000100000101011000001100000110101000100000100000010010110001010001000	3.03449715057517e+23
NMX-40	000100	00000100	001100	10100	01010	0000100000	01	0001	00010100	010	00001000	11	1100	00001	001000	0001000000010000110010100010100000100000010001000101000100000100011110000001001000	3.03470314238265e+23
NMX-41	000100	00000100	001000	00011	01000	0000100000	01	0100	00010000	010	01000100	10	0100	10001	001000	0001000000010000100000011010000000100000010100000100000100100010010010010001001000	3.03449408529e+23
NMX-42	000100	00000100	001000	10000	00100	0001100000	11	0101	00010100	010	00001100	01	1100	00000	001000	0001000000010000100010000001000001100000110101000101000100000110001110000000001000	3.0345126429579e+23
NMX-43	000110	00000100	001000	00100	01010	0000110000	10	0100	00010001	011	00001100	01	1100	00011	001000	0001100000010000100000100010100000110000100100000100010110000110001110000011001000	4.54565289174684e+23
NMX-44	000100	00000100	001100	00100	01100	0000100000	11	0101	00010100	010	00000100	01	1100	00010	001000	0001000000010000110000100011000000100000110101000101000100000010001110000010001000	3.03468017404929e+23
NMX-45	000100	00000100	001000	00100	00101	0000100000	01	0100	00010100	010	00000100	11	0100	00010	001000	0001000000010000100000100001010000100000010100000101000100000010011010000010001000	3.0344953913339e+23
NMX-46	000110	00001100	001100	00100	01000	0000100000	11	0101	00010000	011	00001100	11	0100	00010	001000	0001100000110000110000100010000000100000110101000100000110000110011010000010001000	4.56944910083793e+23
NMX-47	000100	00000100	001000	00100	01100	0000100000	11	0101	00010000	010	00001100	11	1100	00011	001000	0001000000010000100000100011000000100000110101000100000100000110011110000011001000	3.03449570660854e+23
NMX-48	000100	00000100	001100	00100	01010	0000100000	10	0100	00010000	010	00001100	10	1100	00010	001000	0001000000010000110000100010100000100000100100000100000100000110010110000010001000	3.0346800839656e+23
NMX-49	000100	00000100	001100	00100	00100	0001100000	11	0101	00010000	010	00000100	01	1100	00011	001000	0001000000010000110000100001000001100000110101000100000100000010001110000011001000	3.03467981657606e+23
NMX-5	000100	00000100	001000	00100	01100	0000100000	11	0101	00010000	011	00001000	01	1100	00010	001000	0001000000010000100000100011000000100000110101000100000110000100001110000010001000	3.03449570660854e+23
NMX-50	000110	00001100	001000	00101	00100	0000100000	11	0001	00010000	010	00000100	01	0100	00010	001000	0001100000110000100000101001000000100000110001000100000100000010001010000010001000	4.56926589440234e+23
NMX-51	000100	00000100	001000	00100	01100	0000100000	10	0100	00010100	011	00001100	01	0100	00011	001000	0001000000010000100000100011000000100000100100000101000110000110001010000011001000	3.03449570659687e+23
NMX-52	000100	00000100	001000	00100	00100	0000110000	10	0101	01010000	010	00000100	11	0100	00010	001000	0001000000010000100000100001000000110000100101010100000100000010011010000010001000	3.03449534701343e+23
NMX-53	000110	00000100	001100	00101	00100	0000100000	10	0100	00010000	010	00000100	11	1100	00011	001000	0001100000010000110000101001000000100000100100000100000100000010011110000011001000	4.54583852941979e+23
NMX-54	000100	00000100	001000	00100	01010	0001100000	01	0101	00010000	011	00001100	01	1100	00011	001000	0001000000010000100000100010100001100000010101000100000110000110001110000011001000	3.03449561932931e+23
NMX-6	000110	00000100	001000	00100	01000	0001100000	11	0100	00010000	010	00000100	01	1100	00010	001000	0001100000010000100000100010000001100000110100000100000100000010001110000010001000	4.5456528037969e+23
NMX-7	000100	00000100	001100	00100	00101	0000100000	01	0100	00010100	010	00000100	11	1100	00011	001000	0001000000010000110000100001010000100000010100000101000100000010011110000011001000	3.03467985877464e+23
NMX-8	000100	00000100	001100	00000	00000	0001000000	10	0000	00010000	010	00000100	01	0000	00000	001000	0001000000010000110000000000000001000000100000000100000100000010001000000000001000	3.03467387040274e+23
NMX-9	000100	00000100	001100	00100	00101	0000100000	01	0101	00010000	010	00001100	01	1100	00010	001000	0001000000010000110000100001010000100000010101000100000100000110001110000010001000	3.03467985877531e+23
QL-1	000100	00000100	001000	00100	01100	0000100000	10	0100	00010000	011	00001100	10	1100	00010	001000	0001000000010000100000100011000000100000100100000100000110000110010110000010001000	3.03449570659686e+23
QL-10	000100	00001100	001000	00100	00010	0000100000	11	0100	00010000	011	00000100	01	0100	00011	001000	0001000000110000100000100000100000100000110100000100000110000010001010000011001000	3.05810708866224e+23
QL-11	000100	10001000	001100	00100	01000	0100000000	01	0001	00010000	011	00000100	01	0100	00010	001000	0001001000100000110000100010000100000000010001000100000110000010001010000010001000	3.42427523856892e+23
QL-12	000110	10000100	001000	00100	00100	0000100000	10	0100	01010000	010	00001100	11	0100	00010	001000	0001101000010000100000100001000000100000100100010100000100000110011010000010001000	4.92344193945692e+23
QL-13	000110	00000100	001100	00100	00100	0000100000	11	0100	00010000	011	00001000	11	0100	00010	001000	0001100000010000110000100001000000100000110100000100000110000100011010000010001000	4.54583708827891e+23
QL-14	000100	00000100	001000	00100	00100	0000110000	10	0101	00010000	011	00000100	01	1100	00010	001000	0001000000010000100000100001000000110000100101000100000110000010001110000010001000	3.03449534701326e+23
QL-15	000100	00000100	001000	00100	01100	0000100000	10	0100	00010000	010	00000100	01	1100	00010	001000	0001000000010000100000100011000000100000100100000100000100000010001110000010001000	3.03449570659686e+23
QL-16	000100	00000100	001100	10100	00110	0000110000	11	0101	01001000	010	00001001	01	1100	00010	001000	0001000000010000110010100001100000110000110101010010000100000100101110000010001000	3.03470296296723e+23
QL-17	000110	00000100	001100	00100	00100	0000100000	01	0100	00010000	011	00001001	11	1100	01010	001000	0001100000010000110000100001000000100000010100000100000110000100111110001010001000	4.54583708825692e+23
QL-18	000110	00001000	001000	00100	00110	0001100000	11	0100	00010000	011	00001100	10	1100	00001	001000	0001100000100000100000100001100001100000110100000100000110000110010110000001001000	4.55745862993209e+23
QL-19	000110	00000100	001000	10100	00100	0000010000	10	0100	00010000	010	00000100	01	1100	00011	001000	0001100000010000100010100001000000010000100100000100000100000010001110000011001000	4.54567567855358e+23
QL-2	000100	00000100	001000	00100	00110	1000100000	11	0100	00010000	010	00010001	01	1100	00011	101000	0001000000010000100000100001101000100000110100000100000100001000101110000011101000	3.03449545890987e+23
QL-20	000100	00000100	001100	00100	00100	0000100000	01	0100	00010000	010	00001100	01	1100	00010	001000	0001000000010000110000100001000000100000010100000100000100000110001110000010001000	3.03467981373863e+23
QL-21	000110	10001000	001000	00100	00110	0000110000	11	0100	00010000	011	00001000	01	0100	01010	001000	0001101000100000100000100001100000110000110100000100000110000100001010001010001000	4.93524794645059e+23
QL-22	000110	00000100	001100	00100	00100	0000100000	11	0100	00010000	011	00001000	11	0100	00010	001000	0001100000010000110000100001000000100000110100000100000110000100011010000010001000	4.54583708827891e+23
QL-23	000110	00000100	001000	00101	00010	0000100000	10	0100	00010000	010	00011000	01	1100	00010	001000	0001100000010000100000101000100000100000100100000100000100001100001110000010001000	4.54565397190706e+23
QL-24	000100	00000100	001000	00100	00100	0000100000	01	0100	00010000	010	00000100	01	0100	00010	001000	0001000000010000100000100001000000100000010100000100000100000010001010000010001000	3.03449534629789e+23
QL-25	000010	00001100	001100	00100	01100	0000100000	11	0100	00010000	010	00001000	11	1100	00010	101000	0000100000110000110000100011000000100000110100000100000100000100011110000010101000	1.54713473194465e+23
QL-26	000010	00000100	001000	00100	01100	0000100000	10	0001	00011000	010	00010100	11	1100	00011	001000	0000100000010000100000100011000000100000100001000110000100001010011110000011001000	1.52333843207653e+23
QL-27	000110	00000100	001000	00100	00101	0000100000	11	0100	00011000	010	00001100	01	0100	01010	001000	0001100000010000100000100001010000100000110100000110000100000110001010001010001000	4.54565266587419e+23
QL-28	000110	00001100	001000	10100	00100	0000110000	10	0001	00010000	010	00001000	01	1100	01010	001000	0001100000110000100010100001000000110000100001000100000100000100001110001010001000	4.56928751237324e+23
QL-29	000101	00000100	001000	00100	01100	1000100000	11	0101	01010000	010	00001100	11	0100	00011	001000	0001010000010000100000100011001000100000110101010100000100000110011010000011001000	3.79007436638585e+23
QL-3	000010	00000100	001000	00100	01100	0001100000	11	0101	00010000	011	00001000	11	0100	00010	101000	0000100000010000100000100011000001100000110101000100000110000100011010000010101000	1.523338434905e+23
QL-30	000100	00000100	001000	00100	00100	0000100000	01	0001	00010000	011	00001000	11	1100	00000	001000	0001000000010000100000100001000000100000010001000100000110000100011110000000001000	3.03449534629583e+23
QL-31	000110	00000100	001000	00100	00100	0000100000	10	0101	00010000	010	00000100	10	0100	00010	001000	0001100000010000100000100001000000100000100101000100000100000010010010000010001000	4.54565262082786e+23
QL-32	000100	00000100	001000	00100	00100	0000100000	11	0101	00010000	010	00011000	11	1100	00011	001000	0001000000010000100000100001000000100000110101000100000100001100011110000011001000	3.03449534632057e+23
QL-33	000110	00000100	001000	00100	00100	0000100000	11	0001	00010100	011	00001100	11	0100	00000	001000	0001100000010000100000100001000000100000110001000101000110000110011010000000001000	4.54565262083612e+23
QL-34	000100	00000100	001000	00100	00100	0000100000	11	0100	00010000	011	00010100	01	1100	01010	001000	0001000000010000100000100001000000100000110100000100000110001010001110001010001000	3.03449534631988e+23
QL-35	000100	00000100	001000	00100	00100	0000100000	01	0101	00010000	010	00001100	01	1100	00010	101000	0001000000010000100000100001000000100000010101000100000100000110001110000010101000	3.03449534629858e+23
QL-36	000100	00000100	001000	00100	00100	0000100000	10	0100	00010000	011	00000100	11	1100	00000	001000	0001000000010000100000100001000000100000100100000100000110000010011110000000001000	3.03449534630889e+23
QL-37	000100	00000100	001100	00100	01100	1000100000	10	0101	00010000	010	00000101	11	1100	00010	001000	0001000000010000110000100011001000100000100101000100000100000010111110000010001000	3.03468019655628e+23
QL-38	000100	00000100	001000	00100	01100	0000100000	10	0110	00010000	010	00000100	11	0100	00011	001000	0001000000010000100000100011000000100000100110000100000100000010011010000011001000	3.03449570659823e+23
QL-39	000100	00000100	001000	00100	00100	0000100000	11	0100	00010000	010	00001100	01	1100	00010	001000	0001000000010000100000100001000000100000110100000100000100000110001110000010001000	3.03449534631988e+23
QL-4	000110	00000100	001000	00100	01100	0000110000	10	0100	00010000	010	00001100	11	1100	00110	001000	0001100000010000100000100011000000110000100100000100000100000110011110000110001000	4.54565298181883e+23
QL-40	000110	00000100	001000	00101	01100	0000110000	10	0100	00010000	011	00000100	01	1100	00010	001000	0001100000010000100000101011000000110000100100000100000110000010001110000010001000	4.54565442297071e+23
QL-41	000100	00000100	001000	10100	00100	0000100000	11	0100	00010000	010	00000101	11	0100	01010	001000	0001000000010000100010100001000000100000110100000100000100000010111010001010001000	3.03451840474997e+23
QL-42	000100	00000100	000100	00101	00100	0000110000	10	0101	00010000	011	00001000	01	0100	00011	001000	0001000000010000010000101001000000110000100101000100000110000100001010000011001000	3.03431232072441e+23
QL-43	000110	00000100	001100	00101	00100	0000100000	01	0100	00010000	010	00001100	11	1100	00010	101000	0001100000010000110000101001000000100000010100000100000100000110011110000010101000	4.5458385294088e+23
QL-44	000100	00000100	001000	00100	01100	0000100000	11	0100	00010000	001	00000100	01	1100	00010	001000	0001000000010000100000100011000000100000110100000100000010000010001110000010001000	3.03449570660785e+23
QL-45	000110	00000100	001000	00101	01100	0000100000	11	0101	00010000	010	00001000	01	1100	00010	001000	0001100000010000100000101011000000100000110101000100000100000100001110000010001000	4.54565442227871e+23
QL-46	000100	00000100	001100	00100	01000	0000110000	11	0110	00010000	011	00001100	01	1100	00010	001000	0001000000010000110000100010000000110000110110000100000110000110001110000010001000	3.03467999460967e+23
QL-47	000010	00001100	001000	00100	01100	0000100000	01	0100	00010000	010	00000100	01	0100	00011	001000	0000100000110000100000100011000000100000010100000100000100000010001010000011001000	1.54695026448192e+23
QL-48	000100	00001100	001100	00100	01100	0000100000	01	0100	00010000	001	00011000	01	0100	00011	001000	0001000000110000110000100011000000100000010100000100000010001100001010000011001000	3.05829200644095e+23
QL-49	000100	00001100	001000	10100	01010	0000100000	11	0110	00010000	010	00000100	10	0100	00010	001000	0001000000110000100010100010100000100000110110000100000100000010010010000010001000	3.05813050738167e+23
QL-5	000110	00000100	001000	00100	00100	0000100000	01	0100	01010000	011	00001001	01	1100	00010	001000	0001100000010000100000100001000000100000010100010100000110000100101110000010001000	4.54565262081635e+23
QL-50	000110	00000100	001000	00100	01100	0000110000	10	0100	00010000	010	00001000	11	0100	00011	001000	0001100000010000100000100011000000110000100100000100000100000100011010000011001000	4.54565298181883e+23
QL-51	000110	00000100	001000	00100	00100	1000010000	01	0101	00010000	010	00000100	01	1100	00011	001000	0001100000010000100000100001001000010000010101000100000100000010001110000011001000	4.54565264263118e+23
QL-52	000110	00000100	001100	00100	00010	0000100000	10	0101	00011000	011	00001000	01	1100	00010	001000	0001100000010000110000100000100000100000100101000110000110000100001110000010001000	4.54583699819663e+23
QL-53	000100	00000100	001000	00100	00100	0000110000	11	0101	00010000	010	00000100	11	0100	00011	001000	0001000000010000100000100001000000110000110101000100000100000010011010000011001000	3.03449534702426e+23
QL-54	000100	00000100	001100	00100	01100	0000100000	11	0100	00010000	011	00000100	11	1100	00010	001000	0001000000010000110000100011000000100000110100000100000110000010011110000010001000	3.03468017404859e+23
QL-55	000110	00000100	001000	00100	00100	0000100000	11	0100	00010000	010	00000100	11	0100	00010	001000	0001100000010000100000100001000000100000110100000100000100000010011010000010001000	4.54565262083817e+23
QL-56	000010	00000100	001000	00100	00100	0000100000	01	0100	00010000	010	00000100	01	0100	00011	001000	0000100000010000100000100001000000100000010100000100000100000010001010000011001000	1.52333807177961e+23
QL-57	000110	00000100	001100	00101	00100	0000100000	01	0100	00010000	010	00001100	11	1100	00010	101000	0001100000010000110000101001000000100000010100000100000100000110011110000010101000	4.5458385294088e+23
QL-58	000100	00000100	001100	00100	01100	0000100000	11	0101	00010000	011	00001100	11	1100	00010	001000	0001000000010000110000100011000000100000110101000100000110000110011110000010001000	3.03468017404928e+23
QL-59	000110	00001100	001100	00100	01100	0000100000	10	0100	00010000	011	00000100	10	0100	00011	001000	0001100000110000110000100011000000100000100100000100000110000010010010000011001000	4.56944928097023e+23
QL-6	000100	00000100	001100	00100	00100	0000100000	11	0101	00010000	011	00001100	11	1100	00011	001000	0001000000010000110000100001000000100000110101000100000110000110011110000011001000	3.03467981376131e+23
QL-60	000110	00001100	001000	00100	01100	0000100000	01	0101	00010000	011	00001100	11	1100	00010	101000	0001100000110000100000100011000000100000010101000100000110000110011110000010101000	4.56926481351918e+23
QL-7	000110	00001100	001100	00100	01100	0000100000	11	0101	00010000	010	00001100	11	0100	01010	001000	0001100000110000110000100011000000100000110101000100000100000110011010001010001000	4.56944928098191e+23
QL-8	000100	00000100	001000	00100	01100	0000100000	11	0101	00010000	010	00000100	01	1100	00010	001000	0001000000010000100000100011000000100000110101000100000100000010001110000010001000	3.03449570660854e+23
QL-9	100010	00000100	001000	00000	01100	0010100000	11	0100	01010000	011	00001100	11	0100	00010	001000	1000100000010000100000000011000010100000110100010100000110000110011010000010001000	2.57018490654043e+24
XBS-1	000100	00001100	001100	00101	00100	0000100000	01	0100	00010001	010	00011000	11	1100	00010	001000	0001000000110000110000101001000000100000010100000100010100001100011110000010001000	3.05829308730486e+23
XBS-10	000110	00000100	001000	00100	00100	0000100000	11	0100	00010000	011	00011000	11	1100	00010	001000	0001100000010000100000100001000000100000110100000100000110001100011110000010001000	4.54565262083817e+23
XBS-11	000100	00000100	001100	00100	01100	0000100000	01	0100	00010000	011	00001000	01	0100	00010	001000	0001000000010000110000100011000000100000010100000100000110000100001010000010001000	3.0346801740266e+23
XBS-12	000100	00001100	001000	10100	01100	0000100000	01	0001	00010000	010	00000100	01	0100	00010	001000	0001000000110000100010100011000000100000010001000100000100000010001010000010001000	3.05813059742824e+23
XBS-13	000100	00000100	001000	00101	00100	0000100000	11	0100	00010000	010	00001100	11	0100	00011	001000	0001000000010000100000101001000000100000110100000100000100000110011010000011001000	3.03449678747176e+23
XBS-14	000100	00001100	001000	00100	01100	0000100000	11	0100	00010000	011	00001100	11	0100	00010	001000	0001000000110000100000100011000000100000110100000100000110000110011010000010001000	3.0581075390222e+23
XBS-15	000110	00001100	001000	00100	00100	0000100000	01	0100	00010000	010	00001100	01	1100	00010	001000	0001100000110000100000100001000000100000010100000100000100000110001110000010001000	4.56926445323053e+23
XBS-16	000100	00001100	001100	00100	00110	0000100000	01	0100	00010100	010	00010100	11	1100	00001	001000	0001000000110000110000100001100000100000010100000101000100001010011110000001001000	3.05829173622498e+23
XBS-17	000100	00001100	001100	00100	01010	0000100000	01	0100	00010000	011	00000100	01	1100	00011	001000	0001000000110000110000100010100000100000010100000100000110000010001110000011001000	3.05829191636896e+23
XBS-18	000110	00001100	001100	00101	01100	0000100000	01	0100	00010000	010	00000100	01	1100	01010	001000	0001100000110000110000101011000000100000010100000100000100000010001110001010001000	4.56945072211111e+23
XBS-19	000100	00000100	001000	10001	00110	0000100000	10	0100	00010000	001	00001100	10	1100	00010	001000	0001000000010000100010001001100000100000100100000100000010000110010110000010001000	3.03451417135533e+23
XBS-2	000100	00000100	001100	00100	01100	0000100000	11	0110	00010000	010	00010100	11	1100	00010	001000	0001000000010000110000100011000000100000110110000100000100001010011110000010001000	3.03468017404996e+23
XBS-20	000100	00000100	001100	00100	00100	0000100000	10	0100	00010000	010	00001100	10	0100	01010	001000	0001000000010000110000100001000000100000100100000100000100000110010010001010001000	3.03467981374962e+23
XBS-21	000100	00001100	001000	00100	01001	0010100000	01	0100	00010000	010	00001100	01	0100	00000	001000	0001000000110000100000100010010010100000010100000100000100000110001010000000001000	3.05810740952172e+23
XBS-22	000110	00000100	001000	00100	00100	0000100000	01	0101	00010000	011	00001100	10	1100	00011	001000	0001100000010000100000100001000000100000010101000100000110000110010110000011001000	4.54565262081687e+23
XBS-23	000110	00000100	001000	00100	00110	0001100000	01	0100	00010000	010	00000100	01	1100	00001	001000	0001100000010000100000100001100001100000010100000100000100000010001110000001001000	4.54565271370292e+23
XBS-24	000100	00000100	000100	01001	00100	0000100000	01	0100	00010000	010	00000100	10	1100	00010	001100	0001000000010000010001001001000000100000010100000100000100000010010110000010001100	3.03431808461656e+23
XBS-25	000110	00000100	001100	00100	00100	0001100000	11	0110	00010000	010	00010100	01	0100	00010	001000	0001100000010000110000100001000001100000110110000100000100001010001010000010001000	4.54583709109503e+23
XBS-26	000100	00000100	001100	00100	00100	0010100000	01	0100	00010000	010	00001100	01	0100	00010	001000	0001000000010000110000100001000010100000010100000100000100000110001010000010001000	3.03467981936813e+23
XBS-27	000110	00000100	001100	01100	01100	0000100000	10	0100	00010000	010	00001100	10	1100	00010	001000	0001100000010000110001100011000000100000100100000100000100000110010110000010001000	4.54584897777093e+23
XBS-28	000110	00000100	001100	00100	01100	0000100000	11	0101	00010000	011	00001100	11	1100	00010	001000	0001100000010000110000100011000000100000110101000100000110000110011110000010001000	4.54583744856756e+23
XBS-29	000100	00000100	001000	10100	00100	0000100000	01	0100	00010000	011	00001100	11	0100	00010	101000	0001000000010000100010100001000000100000010100000100000110000110011010000010101000	3.03451840472798e+23
XBS-3	000100	00000100	001000	00100	01100	0010100000	11	0101	00010000	010	00001100	11	1100	00011	001000	0001000000010000100000100011000010100000110101000100000100000110011110000011001000	3.03449571223804e+23
XBS-30	000100	00000100	001000	00100	01000	0000100000	11	0100	00010000	010	00000100	01	0100	00010	001000	0001000000010000100000100010000000100000110100000100000100000010001010000010001000	3.03449552646387e+23
XBS-31	000100	00000100	001000	00100	00110	0001100000	01	0101	00010000	010	00000100	11	1100	00011	001000	0001000000010000100000100001100001100000010101000100000100000010011110000011001000	3.03449543918532e+23
XBS-32	000110	00000100	001100	00100	01010	0001100000	10	0100	00010000	010	00001100	01	0100	00000	001000	0001100000010000110000100010100001100000100100000100000100000110001010000000001000	4.54583736129864e+23
XBS-33	000100	00000100	001000	00100	00100	0001100000	01	0100	00010000	010	00000100	11	1100	00010	001000	0001000000010000100000100001000001100000010100000100000100000010011110000010001000	3.03449534911264e+23
XBS-34	000100	00000101	001000	00101	01100	1001000000	01	0011	00010000	011	00001100	01	1100	01010	001000	0001000000010100100000101011001001000000010011000100000110000110001110001010001000	3.03744865071422e+23
XBS-35	000100	00000100	001000	00100	01100	0000100000	11	0011	00010000	010	00001100	11	0100	01010	001000	0001000000010000100000100011000000100000110011000100000100000110011010001010001000	3.03449570660716e+23
XBS-36	000100	00001100	001000	00100	01000	0010100000	01	0100	00010000	011	00001100	11	0100	01010	001000	0001000000110000100000100010000010100000010100000100000110000110011010001010001000	3.05810736448573e+23
XBS-37	000100	00001100	001000	00100	01000	0000100000	01	0100	00010000	010	00010100	01	0100	00010	001000	0001000000110000100000100010000000100000010100000100000100001010001010000010001000	3.05810735885623e+23
XBS-38	000100	00000100	001000	11000	01100	0000100000	01	0100	00010000	011	00000100	11	1100	00011	001000	0001000000010000100011000011000000100000010100000100000110000010011110000011001000	3.03452452962348e+23
XBS-39	000100	00000100	001000	00100	00100	1000100000	10	0100	00010000	011	00011000	01	1100	00010	001000	0001000000010000100000100001001000100000100100000100000110001100001110000010001000	3.03449536882689e+23
XBS-4	000100	00000100	001100	00100	01010	1000100000	01	0100	00010000	010	00001100	11	0100	00011	101000	0001000000010000110000100010101000100000010100000100000100000110011010000011101000	3.0346801064726e+23
XBS-5	000110	00000100	001000	10100	01100	0000100000	11	0001	00010000	010	00000100	10	0100	01010	001000	0001100000010000100010100011000000100000110001000100000100000010010010001010001000	4.54567603955417e+23
XBS-6	000100	00001100	001000	00100	01000	1000000000	11	0100	00010000	010	00010100	01	0100	00010	001000	0001000000110000100000100010001000000000110100000100000100001010001010000010001000	3.05810737998884e+23
XBS-7	000110	00000100	001000	00100	00100	0000100000	11	0101	00010000	010	00000100	01	1100	01010	101000	0001100000010000100000100001000000100000110101000100000100000010001110001010101000	4.54565262083886e+23
XBS-8	000110	00000100	001000	00100	00110	0000100000	10	0101	00010000	010	00001100	11	1100	00011	001000	0001100000010000100000100001100000100000100101000100000100000110011110000011001000	4.54565271089985e+23
XBS-9	000100	00001100	001100	01100	01100	0000100000	11	0101	00010000	010	00000100	01	0100	10010	001000	0001000000110000110001100011000000100000110101000100000100000010001010010010001000	3.05830353567867e+23
XM-1	000110	00000100	001000	00101	00100	0000100000	11	0100	00010000	010	00000100	11	0100	01010	001000	0001100000010000100000101001000000100000110100000100000100000010011010001010001000	4.54565406199005e+23
XM-10	000100	00000100	001000	00100	00011	0000100000	11	0100	00010000	010	00001000	01	0100	00010	001000	0001000000010000100000100000110000100000110100000100000100000100001010000010001000	3.03449530128389e+23
XM-12	000110	00000100	001000	00100	00100	0000100000	11	0101	00011000	010	00011000	11	0100	00011	001000	0001100000010000100000100001000000100000110101000110000100001100011010000011001000	4.54565262083888e+23
XM-13	000010	00001100	001100	10100	00101	1001000000	11	0100	00010000	011	00001000	01	1100	00010	001000	0000100000110000110010100001011001000000110100000100000110000100001110000010001000	1.54715749904814e+23
XM-14	000110	00001100	001000	00100	01100	0000100000	01	0100	00010000	010	00001100	11	1100	00011	001000	0001100000110000100000100011000000100000010100000100000100000110011110000011001000	4.5692648135185e+23
XM-16	000110	00000100	001000	10100	01000	0000100000	11	0100	00010000	011	00001100	11	0100	00011	001000	0001100000010000100010100010000000100000110100000100000110000110011010000011001000	4.54567585941225e+23
XM-17	000110	00000100	001100	00100	01100	0000100000	01	0100	00010000	010	00001100	01	0100	00011	001000	0001100000010000110000100011000000100000010100000100000100000110001010000011001000	4.54583744854489e+23
XM-18	000100	00001100	001100	00101	01000	0000100000	11	0100	00010000	010	00000100	11	1100	00011	001000	0001000000110000110000101010000000100000110100000100000100000010011110000011001000	3.05829326747083e+23
XM-19	000100	00001100	001000	00100	01000	0000110000	11	0100	00010000	011	00001100	01	0100	00010	001000	0001000000110000100000100010000000110000110100000100000110000110001010000010001000	3.0581073595819e+23
XM-2	000010	00000100	001000	00101	00100	0000100000	01	0100	00010000	010	00010100	01	0100	00010	001000	0000100000010000100000101001000000100000010100000100000100001010001010000010001000	1.52333951293149e+23
XM-21	000100	00001100	001000	00100	01100	0000100000	10	0001	00010000	010	00000100	01	0100	10010	001000	0001000000110000100000100011000000100000100001000100000100000010001010010010001000	3.05810753900914e+23
XM-22	000100	00001100	001000	00100	01100	0000100000	01	0100	00010000	010	00001100	11	0100	00010	001000	0001000000110000100000100011000000100000010100000100000100000110011010000010001000	3.05810753900021e+23
XM-23	000110	00000100	001100	00100	01100	0000100000	11	0100	00010000	010	00001100	01	1100	00001	001000	0001100000010000110000100011000000100000110100000100000100000110001110000001001000	4.54583744856688e+23
XM-24	000100	00000100	000100	00100	01100	0000100000	11	0100	00010001	011	00001100	01	1100	00010	001000	0001000000010000010000100011000000100000110100000100010110000110001110000010001000	3.03431123916712e+23
XM-25	000110	00000100	001000	00100	01010	0000100000	11	0100	00010000	010	00000100	01	0100	00011	001000	0001100000010000100000100010100000100000110100000100000100000010001010000011001000	4.54565289105415e+23
XM-26	000010	00001100	001000	00101	00100	0100000000	11	0101	00010000	010	00001100	01	0100	00010	001000	0000100000110000100000101001000100000000110101000100000100000110001010000010001000	1.54695135522014e+23
XM-27	000100	00001100	001100	00101	01100	0000100000	01	0100	00010000	011	00000100	10	1100	00010	001000	0001000000110000110000101011000000100000010100000100000110000010010110000010001000	3.05829344759283e+23
XM-28	000100	00000100	001000	00101	01100	0000100000	11	0100	00010001	011	00000100	01	1100	00010	001000	0001000000010000100000101011000000100000110100000100010110000010001110000010001000	3.03449714775974e+23
XM-29	000100	00000100	001000	00100	00100	0000100000	01	0100	00010000	010	00001001	01	1100	10010	001000	0001000000010000100000100001000000100000010100000100000100000100101110010010001000	3.03449534629789e+23
XM-3	000100	00001100	001000	00100	01100	0001010000	01	0100	00010000	010	00001100	10	0100	00010	001000	0001000000110000100000100011000001010000010100000100000100000110010010000010001000	3.05810754111127e+23
XM-30	000100	00000100	001000	00101	01000	0001100000	11	0101	00010100	010	00000100	11	0100	00011	001000	0001000000010000100000101010000001100000110101000101000100000010011010000011001000	3.0344969704312e+23
XM-31	000100	00001100	001000	00100	00100	0001100000	11	0101	00011000	010	00000100	01	0100	00010	001000	0001000000110000100000100001000001100000110101000110000100000010001010000010001000	3.05810718154969e+23
XM-32	000100	00001100	001000	00101	10010	0001100000	01	0101	00010100	010	00000100	01	1100	10010	001000	0001000000110000100000101100100001100000010101000101000100000010001110010010001000	3.05810925318352e+23
XM-33	000100	00000100	001000	00100	00100	0000100000	11	0100	00010000	010	00001000	11	1100	00011	001000	0001000000010000100000100001000000100000110100000100000100000100011110000011001000	3.03449534631988e+23
XM-34	000100	00000100	001000	00100	00100	0000100000	11	0101	00011000	010	00001100	11	1100	00010	001000	0001000000010000100000100001000000100000110101000110000100000110011110000010001000	3.03449534632059e+23
XM-35	000100	00000100	001000	00100	00100	0000100000	11	0101	00010000	010	00000100	01	0100	00010	001000	0001000000010000100000100001000000100000110101000100000100000010001010000010001000	3.03449534632057e+23
XM-36	000110	00001100	001100	00101	00100	0001100000	01	0100	00010000	010	00001100	11	0100	00010	001000	0001100000110000110000101001000001100000010100000100000100000110011010000010001000	4.56945036463789e+23
XM-37	000100	10000100	001000	00100	00100	0000100000	01	0100	00011000	011	00000100	01	1100	01010	001000	0001001000010000100000100001000000100000010100000110000110000010001110001010001000	3.41228466492749e+23
XM-5	000100	00000100	001000	10100	01100	0001100000	01	0100	00010000	011	00000100	01	0100	00011	001000	0001000000010000100010100011000001100000010100000100000110000010001010000011001000	3.0345187678307e+23
XM-7	000110	00000100	001000	10100	00100	0001100000	01	0101	00010000	011	00001000	01	0100	00011	001000	0001100000010000100010100001000001100000010101000100000110000100001010000011001000	4.54567568206171e+23
XM-8	000100	00000100	001000	00101	00100	0000100000	11	0100	00011000	011	00001100	01	0100	00011	001000	0001000000010000100000101001000000100000110100000110000110000110001010000011001000	3.03449678747178e+23
XM-9	000110	00000100	001000	00101	01010	0000100000	11	0100	00010000	010	00000100	01	1100	00010	001000	0001100000010000100000101010100000100000110100000100000100000010001110000010001000	4.54565433220603e+23
XQ-1	000100	00000100	001000	10100	01100	0000100000	11	0100	00010000	011	00101000	01	0100	00011	101000	0001000000010000100010100011000000100000110100000100000110010100001010000011101000	3.03451876503794e+23
XQ-10	000110	00000100	001000	00100	00010	0000100000	11	0101	00010000	011	00001100	01	0100	00011	001000	0001100000010000100000100000100000100000110101000100000110000110001010000011001000	4.54565253076686e+23
XQ-11	000100	00000100	001000	00101	01010	0011000000	11	0101	00010100	010	00000101	11	0100	00000	101000	0001000000010000100000101010100011000000110101000101000100000010111010000000101000	3.03449706472531e+23
XQ-12	000110	00000100	001100	00100	00100	0000100000	01	0101	00010000	010	00001100	11	0100	00010	001000	0001100000010000110000100001000000100000010101000100000100000110011010000010001000	4.5458370882576e+23
XQ-13	000110	00000100	001100	10001	00110	0000100000	11	0100	00010000	011	00001100	11	0100	00010	001000	0001100000010000110010001001100000100000110100000100000110000110011010000010001000	4.54585591332535e+23
XQ-14	000100	00001100	001100	10100	00110	0000100000	10	0101	01010000	010	00001100	11	1100	01010	001000	0001000000110000110010100001100000100000100101010100000100000110011110001010001000	3.05831479466692e+23
XQ-15	000100	00000100	001000	00100	01100	0000100000	10	0100	00010000	010	00010100	01	1100	00011	001000	0001000000010000100000100011000000100000100100000100000100001010001110000011001000	3.03449570659686e+23
XQ-16	000100	00000100	001000	10100	01010	0000110000	10	0110	01010000	010	00011000	01	1100	00010	001000	0001000000010000100010100010100000110000100110010100000100001100001110000010001000	3.03451867566019e+23
XQ-17	000100	00000100	001000	00100	00100	0000100000	11	0100	00010001	010	00001100	11	0100	00011	001000	0001000000010000100000100001000000100000110100000100010100000110011010000011001000	3.03449534631988e+23
XQ-18	000110	00000100	001000	00100	00100	0001100000	01	0100	00010000	010	00001100	11	0100	00011	001000	0001100000010000100000100001000001100000010100000100000100000110011010000011001000	4.54565262363093e+23
XQ-19	000110	00000100	001000	00101	01010	0000100000	10	0101	00010000	010	00000100	11	0100	00010	001000	0001100000010000100000101010100000100000100101000100000100000010011010000010001000	4.54565433219572e+23
XQ-2	000100	00000100	001000	00100	00100	0000110000	11	0100	00010000	010	00001100	11	0100	00010	001000	0001000000010000100000100001000000110000110100000100000100000110011010000010001000	3.03449534702357e+23
XQ-20	000010	00000100	001100	00100	01010	0000100000	10	0101	00010000	010	00000100	01	1100	00011	001000	0000100000010000110000100010100000100000100101000100000100000010001110000011001000	1.523522809448e+23
XQ-21	100100	00000100	001000	00100	01100	0000100000	11	0100	00010000	010	00000100	11	0100	00011	001000	1001000000010000100000100011000000100000110100000100000100000010011010000011001000	2.72130120989004e+24
XQ-22	000110	00000100	001000	00100	00110	0000100000	01	0100	00010000	010	00001100	11	1100	00010	101000	0001100000010000100000100001100000100000010100000100000100000110011110000010101000	4.54565271088817e+23
XQ-3	000110	00001100	001000	10100	00110	0000100000	11	0100	00010000	010	00000100	10	0100	01010	001000	0001100000110000100010100001100000100000110100000100000100000010010010001010001000	4.5692876017546e+23
XQ-4	000110	00000100	001100	00100	00110	0000100000	11	0100	00010000	011	00000100	10	0100	00011	001000	0001100000010000110000100001100000100000110100000100000110000010010010000011001000	4.5458371783509e+23
XQ-5	000100	10000100	001000	00100	00100	0000100000	10	0101	00010000	010	00001100	01	1100	00011	001000	0001001000010000100000100001000000100000100101000100000100000110001110000011001000	3.41228466493915e+23
XQ-6	000110	00001100	001000	01100	01100	0000100000	01	0101	00010000	010	00000100	11	0100	00011	001000	0001100000110000100001100011000000100000010101000100000100000010011010000011001000	4.56927634273423e+23
XQ-7	000100	00000100	001000	00101	00110	0000100000	11	0101	00010000	011	00100100	01	1100	00011	001000	0001000000010000100000101001100000100000110101000100000110010010001110000011001000	3.03449687754444e+23
XQ-8	000110	00000100	001000	00100	00110	0000100000	01	0100	00011000	010	00001100	01	1100	00011	001000	0001100000010000100000100001100000100000010100000110000100000110001110000011001000	4.54565271088819e+23
XQ-9	000110	00001100	001000	00101	01010	0000100000	11	0100	00010000	010	00001100	11	0100	00010	001000	0001100000110000100000101010100000100000110100000100000100000110011010000010001000	4.56926616462038e+23
XX-1	000100	00001100	001000	00100	00100	0000110000	11	0100	00010000	010	00001100	11	1100	00001	001000	0001000000110000100000100001000000110000110100000100000100000110011110000001001000	3.05810717943792e+23
XX-11	000100	00000100	001100	00100	01010	0000100000	11	0100	00010000	010	00000100	01	0100	00010	001000	0001000000010000110000100010100000100000110100000100000100000010001010000010001000	3.0346800839766e+23
XX-12	000100	00000100	001000	10000	01100	0000100000	11	0100	00010000	010	00101000	10	1100	01010	001000	0001000000010000100010000011000000100000110100000100000100010100010110001010001000	3.03451300043042e+23
XX-13	000100	00000100	001000	10000	01100	0010100000	01	0001	00010000	010	00001100	10	1100	00010	001000	0001000000010000100010000011000010100000010001000100000100000110010110000010001000	3.03451300603587e+23
XX-14	000100	00000100	001000	00100	01100	0001100000	01	0001	00010100	010	00001100	01	1100	01010	001000	0001000000010000100000100011000001100000010001000101000100000110001110001010001000	3.03449570939856e+23
XX-15	000100	00000100	001100	00100	01100	0000100000	11	0100	00010000	010	00000100	10	1100	10010	001000	0001000000010000110000100011000000100000110100000100000100000010010110010010001000	3.03468017404859e+23
XX-16	000110	00000100	001000	00100	00110	0000100000	11	0101	00010100	010	00000100	01	1100	00011	001000	0001100000010000100000100001100000100000110101000101000100000010001110000011001000	4.54565271091086e+23
XX-18	000100	00000100	001100	00100	01000	0000100000	11	0101	00010100	010	00000100	01	0100	00010	101000	0001000000010000110000100010000000100000110101000101000100000010001010000010101000	3.0346799939053e+23
XX-19	000100	00000100	001000	10000	00100	0000100000	01	0100	00010000	010	00001100	11	1100	10010	001000	0001000000010000100010000001000000100000010100000100000100000110011110010010001000	3.03451264012046e+23
XX-2	000100	00000100	001000	00100	01100	0000100000	10	0101	00011000	010	00001100	10	1100	00010	001000	0001000000010000100000100011000000100000100101000110000100000110010110000010001000	3.03449570659757e+23
XX-20	000110	00000100	000100	00100	00010	0000100000	10	0100	01010000	010	00011000	11	1100	00010	001000	0001100000010000010000100000100000100000100100010100000100001100011110000010001000	4.54546806331462e+23
XX-22	000110	00001100	001000	00100	01001	0000100000	01	0110	00010000	011	00000100	11	0100	00000	001000	0001100000110000100000100010010000100000010110000100000110000010011010000000001000	4.56926467841188e+23
XX-24	000100	00000100	001000	00100	00100	0000100000	10	0100	00010000	010	00000100	01	1100	00010	101000	0001000000010000100000100001000000100000100100000100000100000010001110000010101000	3.03449534630889e+23
XX-25	000100	00000100	000100	10000	01000	0000100000	01	0001	00010000	010	00001100	10	1100	10010	001000	0001000000010000010010000010000000100000010001000100000100000110010110010010001000	3.03432835282165e+23
XX-26	000110	00000100	001100	00000	01100	0000010000	10	0100	00010000	010	00000100	11	0100	00010	001000	0001100000010000110000000011000000010000100100000100000100000010011010000010001000	4.54583168324467e+23
XX-27	000100	00000100	001100	00100	01100	1000100000	01	0001	00010100	011	00000100	10	1100	00000	001100	0001000000010000110000100011001000100000010001000101000110000010010110000000001100	3.03468019654255e+23
XX-28	000100	00000100	001000	10000	01000	0000100000	01	0100	00010000	010	00101000	10	1100	00011	001000	0001000000010000100010000010000000100000010100000100000100010100010110000011001000	3.03451282026445e+23
XX-30	000100	00000100	001100	00100	00100	1000100000	11	0101	00010000	010	00001100	11	1100	00011	001000	0001000000010000110000100001001000100000110101000100000100000110011110000011001000	3.0346798362793e+23
XX-31	000100	00000100	001000	10000	01000	0000110000	01	1001	00010000	010	00001100	10	1100	00000	001000	0001000000010000100010000010000000110000011001000100000100000110010110000000001000	3.03451282097157e+23
XX-32	000110	00000100	001000	00100	00100	0110000000	10	0100	00010100	010	00001100	11	0100	00000	001000	0001100000010000100000100001000110000000100100000101000100000110011010000000001000	4.54565263630831e+23
XX-33	000100	00000100	001000	00100	01000	0000100000	00	0000	00010000	010	00000100	10	1100	00000	001000	0001000000010000100000100010000000100000000000000100000100000010010110000000001000	3.03449552642813e+23
XX-34	000100	00000100	001000	00100	01000	0000100000	01	0001	00010000	010	00000100	10	0100	00011	001000	0001000000010000100000100010000000100000010001000100000100000010010010000011001000	3.03449552643982e+23
XX-35	000100	00000100	001000	10000	01000	0010100000	11	0100	00010000	010	00101000	10	0100	00010	001000	0001000000010000100010000010000010100000110100000100000100010100010010000010001000	3.03451282591594e+23
XX-38	000100	00000100	001000	00100	01100	0000100000	11	0100	00010000	010	00001100	01	1100	00101	001000	0001000000010000100000100011000000100000110100000100000100000110001110000101001000	3.03449570660785e+23
XX-39	000010	00000100	001000	00100	01100	0010100000	10	0100	01010000	010	00001100	01	0100	00010	001000	0000100000010000100000100011000010100000100100010100000100000110001010000010001000	1.52333843770824e+23
XX-4	000110	00101000	001000	00100	01100	0000100000	11	0001	00010000	010	00001000	01	0100	00001	001000	0001100010100000100000100011000000100000110001000100000100000100001010000001001000	4.65190622698864e+23
XX-40	000100	00000100	001000	00100	00000	0001100000	01	0101	00010000	010	00000000	11	1100	00000	001000	0001000000010000100000100000000001100000010101000100000100000000011110000000001000	3.03449516896934e+23
XX-41	000100	00000100	001000	00100	01000	0000100000	10	0100	00010000	010	00000100	11	0100	00011	001000	0001000000010000100000100010000000100000100100000100000100000010011010000011001000	3.03449552645287e+23
XX-42	000100	00000100	001100	00100	00100	0000100000	10	0100	01010000	010	00000100	11	0100	00010	001000	0001000000010000110000100001000000100000100100010100000100000010011010000010001000	3.0346798137498e+23
XX-43	000100	00000100	001100	00100	00101	0000100000	11	0101	00010000	010	00000100	11	0100	00010	001000	0001000000010000110000100001010000100000110101000100000100000010011010000010001000	3.0346798587973e+23
XX-44	000100	00000100	001000	10000	01000	0000100000	01	0100	00010000	010	00100100	00	1100	00000	001010	0001000000010000100010000010000000100000010100000100000100010010000110000000001010	3.03451282026445e+23
XX-45	000100	00001100	001000	00100	00100	0000010000	01	0100	00010000	010	00001000	01	0100	00000	001000	0001000000110000100000100001000000010000010100000100000100000100001010000000001000	3.05810717800855e+23
XX-46	000100	00000100	001000	00100	00100	0000100000	01	0100	01001000	010	00000100	11	1100	00010	001000	0001000000010000100000100001000000100000010100010010000100000010011110000010001000	3.03449534629804e+23
XX-47	000000	00000000	000100	11000	01000	0000000000	01	0000	00010000	010	00000100	00	0000	00000	001000	0000000000000000010011000010000000000000010000000100000100000010000000000000001000	2.19415384884233e+19
XX-48	000110	00000100	001000	00100	01100	0000110000	01	0101	00010000	010	00001100	01	0000	00000	101000	0001100000010000100000100011000000110000010101000100000100000110001000000000101000	4.54565298180852e+23
XX-49	000100	00000100	001100	00100	01100	0000100000	10	0100	00010000	010	00000100	01	1100	00010	101000	0001000000010000110000100011000000100000100100000100000100000010001110000010101000	3.03468017403759e+23
XX-5	000110	00000100	001000	00100	01100	0000100000	11	0100	00010100	010	00001100	11	1100	00011	001000	0001100000010000100000100011000000100000110100000101000100000110011110000011001000	4.54565298112615e+23
XX-50	000100	00000100	001000	00101	01100	0000100000	11	0100	00011000	011	00001100	01	1100	00010	001000	0001000000010000100000101011000000100000110100000110000110000110001110000010001000	3.03449714775976e+23
XX-51	000100	00000100	001000	01000	00010	0000000000	11	0100	00011000	011	00001100	01	1100	01010	001000	0001000000010000100001000000100000000000110100000110000110000110001110001010001000	3.03450101944806e+23
XX-52	000100	00000100	001000	00001	01000	0000110000	10	0100	00010000	010	00000100	01	0100	00010	001000	0001000000010000100000001010000000110000100100000100000100000010001010000010001000	3.03449120370092e+23
XX-8	000110	00001100	001000	00100	00100	0000100000	11	0100	00010000	010	00010001	01	0100	00010	001000	0001100000110000100000100001000000100000110100000100000100001000101010000010001000	4.56926445325252e+23
XX-9	000100	00000100	001100	00000	00110	0000100000	11	0000	00010000	000	00000000	01	0100	00000	000000	0001000000010000110000000001100000100000110000000100000000000000001010000000000000	3.03467413922234e+23
“1” indicates presence of a specific allele at a given SSR locus for that accession, and “0” indicates absence.
