# Supplementary material for: Large−scale SSR fingerprinting resolves taxonomic distinction between Picea purpurea and Picea asperata and reveals elevation−linked diversity in Qinghai Province, China
Source: Front Plant Sci. 2026 Jul 10;17:1882848. doi: 10.3389/fpls.2026.1882848 (PMC13396211; doi:10.3389/fpls.2026.1882848)
Supplement: Supplementary file 6 [file Table4.xls]

## Sheet: Sheet1
Supplement Table S5: Genetic distance between populations.Nm, gene flow (upper triangle) and Fst, genetic differentiation coefficient (lower triangle) among populations.
	BS	DTDX	JL	MKH	Mkh-Q	MX	MX-Z	NMX	QL	XBS	XM	XQ	XX
BS	-	9.033	55.445	2.401	2.254	37.363	0.467	28.806	32.06	28.554	43.629	19.139	13.839
DTDX	0.027	-	11.827	5.442	5.217	7.529	0.412	18.964	8.789	15.466	8.365	11.378	36.249
JL	0.004	0.021	-	2.594	2.422	53.884	0.505	37.176	49.073	29.726	22.242	36.839	20.2
MKH	0.094	0.044	0.088	-	36.195	2.148	0.322	3.167	2.26	3.153	2.47	2.764	4.562
Mkh-Q	0.1	0.046	0.094	0.007	-	1.992	0.302	2.983	2.091	2.969	2.332	2.59	4.306
MX	0.007	0.032	0.005	0.104	0.112	-	0.523	19.301	35.145	15.857	19.673	25.451	11.21
MX-Z	0.348	0.378	0.331	0.437	0.453	0.324	-	0.452	0.498	0.444	0.452	0.462	0.458
NMX	0.009	0.013	0.007	0.073	0.077	0.013	0.356	-	24.758	32.666	21.698	23.189	35.453
QL	0.008	0.028	0.005	0.1	0.107	0.007	0.334	0.01	-	22.199	17.657	23.159	12.64
XBS	0.009	0.016	0.008	0.073	0.078	0.016	0.36	0.008	0.011	-	26.193	18.602	20.104
XM	0.006	0.029	0.011	0.092	0.097	0.013	0.356	0.011	0.014	0.009	-	18.43	12.675
XQ	0.013	0.022	0.007	0.083	0.088	0.01	0.351	0.011	0.011	0.013	0.013	-	18.867
XX	0.018	0.007	0.012	0.052	0.055	0.022	0.353	0.007	0.019	0.012	0.019	0.013	-
